# Supplementary material for: Genome-wide association study of atopic and autoimmune comorbidities in alopecia areata
Source: Front Immunol. 2026 Apr 17;17:1810658. doi: 10.3389/fimmu.2026.1810658 (PMC13133067; doi:10.3389/fimmu.2026.1810658)
Supplement: Supplementary file 2 [file Table1.xlsx]

## Sheet: Suppl.Table.1
Supplementary Table 1. Summary of suggestive (p<1x10-5) genomic loci identified for atopic and autoimmune comorbidities in alopecia areata
Phenotype	Locus #	Locus	# Variants	Top Variant	rsID	p	OR	Nearest gene	Ind.Sug.Variant(s)	Lead Variant(s)	# FU.1 Variants	# FU.2 Variants
Comorbidities (any)	1	5:79181467-79197782	9	5:79181467:A:G	rs265008	7.71818e-06	0.760095	CTC-431G16.3	rs265008	rs265008	-	-
Comorbidities (any)	2	6:149643709-149786639	98	6:149748585:C:G	rs62426122	9.00148e-06	1.36433	TAB2	rs62426122	rs62426122	-	-
Comorbidities (any)	3	8:102491136-102494523	2	8:102494523:C:T	rs6999959	9.48327e-06	0.614918	KB-1562D12.1	rs6999959	rs6999959	-	-
Comorbidities (any)	4	13:31316738-31337877	19	13:31332547:A:C	rs9551963	4.33028e-06	0.75042	ALOX5AP	rs9551963	rs9551963	-	-
Comorbidities (any)	5	13:50009874-50108857	133	13:50073563:C:G	rs3794381	2.5318e-06	1.3964	PHF11	rs3794381;rs7329078	rs3794381	-	-
Comorbidities (any)	6	19:29217823-29331666	57	19:29318343:A:G	rs74483830	6.28755e-06	0.491828	CTC-478M6.1	rs74483830	rs74483830	-	-
Comorbidities (any)	7	22:35791803-35802199	11	22:35795413:A:G	rs1078979	5.69767e-06	0.747478	MCM5	rs1078979	rs1078979	-	-
Atopic (only)	1	5:79191702-79198171	4	5:79191702:C:T	rs4704604	3.95559e-06	1.40608	RP11-168A11.1	rs4704604	rs4704604	-	-
Atopic (only)	2	10:132690980-132697051	5	10:132696956:C:G	rs1703678	3.01349e-06	0.667271	MIR378C	rs1703678	rs1703678	-	-
Atopic (only)	3	20:36051378-36063565	4	20:36063565:C:T	rs11086214	8.08905e-06	1.499	RPL7AP14	rs11086214	rs11086214	-	-
Autoimmune (only)	1	2:179245678-179592735	163	2:179371982:C:T	rs2366577	3.85515e-06	3.31547	PLEKHA3	rs2366577	rs2366577	-	-
Autoimmune (only)	2	3:44062007-44098325	23	3:44083403:A:C	rs62254362	7.06177e-06	0.308408	RNU6-367P	rs62254362	rs62254362	-	-
Autoimmune (only)	3	3:180630661-180666067	3	3:180632107:A:T	rs115725483	3.14574e-06	3.88786	FXR1	rs115725483	rs115725483	-	-
Autoimmune (only)	4	5:55674964-55674964	1	5:55674964:C:G	rs76311068	2.85427e-06	3.89185	HMGN1P17	rs76311068	rs76311068	-	-
Autoimmune (only)	5	6:46872114-46915874	15	6:46886804:G:T	rs140651907	4.5988e-06	3.28446	GPR116	rs140651907	rs140651907	-	-
Autoimmune (only)	6	6:149643709-149786639	125	6:149743404:A:G	rs6926771	4.23982e-07	1.92379	TAB2	rs6926771;rs10872636	rs6926771	-	-
Autoimmune (only)	7	7:66781282-66912983	22	7:66856345:C:T	rs75775815	8.23443e-06	2.52154	AC006480.1	rs75775815	rs75775815	-	-
Autoimmune (only)	8	9:28079489-28093874	11	9:28091725:A:G	rs9775023	9.32284e-06	1.64393	LINGO2	rs9775023	rs9775023	-	-
Autoimmune (only)	9	12:102111702-102228034	36	12:102133058:C:T	rs78169818	5.59902e-06	4.97795	CHPT1:SYCP3	rs78169818	rs78169818	-	-
Autoimmune (only)	10	18:57668333-57668333	1	18:57668333:A:C	rs146164030	5.50541e-06	5.14423	SDCCAG3P1	rs146164030	rs146164030	-	-
Atopic+Autoimmune	1	1:62669594-62677735	2	1:62669594:C:T	rs10889297	1.90485e-06	3.4323	L1TD1	rs10889297	rs10889297	-	-
Atopic+Autoimmune	2	1:112126300-112126300	1	1:112126300:C:G	rs17720608	1.55852e-06	5.99519	RAP1A	rs17720608	rs17720608	-	-
Atopic+Autoimmune	3	2:180668803-180731818	39	2:180714687:C:T	rs76959187	2.75927e-06	2.531	ZNF385B	rs76959187	rs76959187	-	-
Atopic+Autoimmune	4	4:28693411-28693411	1	4:28693411:A:G	rs997094	6.75861e-06	1.6979	RN7SL101P	rs997094	rs997094	-	-
Atopic+Autoimmune	5	8:3051115-3065803	9	8:3051781:C:G	rs17079577	3.94762e-07	1.99403	CSMD1	rs17079577	rs17079577	-	-
Atopic+Autoimmune	6	9:34551920-34554020	2	9:34554020:A:G	rs2183012	5.56486e-06	5.99099	CNTFR	rs2183012	rs2183012	-	-
Atopic+Autoimmune	7	11:134770779-134811498	33	11:134794869:G:T	rs7108016	5.11605e-06	1.75676	RP11-555G19.1	rs7108016;rs10894902	rs7108016	-	-
Atopic+Autoimmune	8	17:68743652-68756712	4	17:68756712:C:G	rs57333060	3.96078e-06	5.1187	RP11-238F2.1	rs57333060	rs57333060	-	-
Atopic+Autoimmune	9	18:34091305-34149939	22	18:34149939:A:G	rs74753514	6.52722e-06	2.45191	FHOD3	rs74753514	rs74753514	-	-
Dermatitis	1	1:152474866-152526643	92	1:152526057:C:T	rs550641	2.2279e-06	1.44023	LCE3E	rs550641;rs6669608	rs550641	67	79
Dermatitis	2	1:195330961-195368675	6	1:195341727:A:C	rs12125032	3.7805e-06	0.658662	AL357932.1	rs12125032	rs12125032	4	5
Dermatitis	3	1:226855071-226893081	28	1:226890837:A:G	rs3768402	8.14455e-06	1.54486	ITPKB	rs3768402	rs3768402	28	13
Dermatitis	4	3:81204204-81209167	12	3:81206869:A:C	rs6762290	1.42763e-06	1.45299	RP11-520D19.1	rs6762290	rs6762290	12	12
Dermatitis	5	8:102491136-102494523	2	8:102494523:C:T	rs6999959	9.03047e-07	0.486521	KB-1562D12.1	rs6999959	rs6999959	2	1
Dermatitis	6	8:130969228-131011699	24	8:130990723:A:G	rs16904184	4.09439e-06	1.49289	FAM49B	rs16904184	rs16904184	23	8
Dermatitis	7	14:80190478-80283121	34	14:80269360:C:T	rs61992427	8.154e-06	1.8938	NRXN3	rs61992427	rs61992427	34	23
Dermatitis	8	22:49505077-49519514	18	22:49516859:A:G	rs6009480	6.1228e-06	0.701607	RPL35P8	rs6009480	rs6009480	18	0
Rhinitis	1	3:67087852-67150590	12	3:67087852:A:G	rs62259081	1.13642e-06	1.9242	KBTBD8	rs62259081	rs62259081	10	0
Rhinitis	2	4:4389015-4552757	61	4:4466639:G:T	rs61349038	6.77216e-06	2.06586	STX18	rs61349038	rs61349038	61	49
Rhinitis	3	4:14164082-14173424	16	4:14171160:A:G	rs79929831	6.03795e-06	0.64311	RP11-669M16.1	rs79929831	rs79929831	16	16
Rhinitis	4	5:65668935-65813597	9	5:65786944:A:C	rs114335886	1.3638e-06	3.01543	RP11-5P22.3	rs114335886	rs114335886	9	0
Rhinitis	5	5:76005321-76019096	4	5:76005321:C:T	rs27951	4.82027e-06	1.45267	CTD-2384B11.2	rs27951	rs27951	4	3
Rhinitis	6	5:79181467-79198171	13	5:79197278:A:G	rs10942911	5.17069e-06	1.44497	RP11-168A11.1	rs10942911;rs1352736	rs10942911	13	11
Rhinitis	7	5:117984638-118058126	33	5:118056866:A:G	rs10050934	1.48205e-06	0.662953	RNU7-34P	rs10050934	rs10050934	33	27
Rhinitis	8	5:173731532-173731532	1	5:173731532:A:G	rs59633643	2.716e-06	3.39292	CTC-430J12.2	rs59633643	rs59633643	1	1
Rhinitis	9	6:83546457-83554805	4	6:83547219:C:T	rs2783170	6.80566e-06	1.82259	UBE3D	rs2783170	rs2783170	4	4
Rhinitis	10	21:16576783-16579952	6	21:16578159:A:C	rs1997595	9.28439e-06	0.705835	AF127577.12	rs1997595	rs1997595	6	6
Asthma	1	3:18654498-18843982	4	3:18751635:A:C	rs149307641	3.20748e-06	5.48795	AC144521.1	rs149307641	rs149307641	3	1
Asthma	2	5:50871579-50895263	3	5:50871579:A:C	rs112697568	9.13243e-06	3.53101	CTD-2335O3.3	rs112697568	rs112697568	1	0
Asthma	3	5:63050567-63086336	2	5:63086336:A:G	rs77005801	8.42e-06	2.99402	RP11-158J3.2	rs77005801	rs77005801	1	0
Asthma	4	6:149643709-149786639	98	6:149748585:C:G	rs62426122	3.08549e-06	1.62499	TAB2	rs62426122	rs62426122	94	1
Asthma	5	7:77723840-77739434	14	7:77739409:A:C	rs11761224	5.09182e-06	1.61202	MAGI2	rs11761224	rs11761224	14	0
Asthma	6	9:11159537-11308956	4	9:11173727:C:G	rs1931385	9.45498e-06	5.09831	RP11-23D5.1	rs1931385	rs1931385	4	2
Asthma	7	9:15472056-15798628	94	9:15620625:A:G	rs276434	4.81078e-06	2.17998	CCDC171	rs276434	rs276434	94	0
Asthma	8	9:21846285-21852852	9	9:21846327:C:T	rs7851133	7.9494e-06	0.588768	MTAP:RP11-145E5.5	rs7851133	rs7851133	9	0
Asthma	9	12:23206020-23206020	1	12:23206020:A:G	rs61924065	9.65055e-06	4.96842	RP11-114G22.1	rs61924065	rs61924065	1	1
Asthma	10	17:32067906-32069228	3	17:32069228:A:T	rs1388163	9.60313e-06	1.62624	ASIC2	rs1388163	rs1388163	3	3
Asthma	11	17:63357817-63384953	29	17:63372320:A:G	rs11871336	8.68501e-06	1.61401	AC006080.1	rs11871336	rs11871336	29	0
Vitiligo	1	2:13935493-14053490	29	2:13960888:C:G	rs12617791	9.82511e-06	3.86434	LINC00276	rs12617791	rs12617791	-	-
Vitiligo	2	2:218862065-218867971	2	2:218862065:A:G	rs115673664	5.64741e-06	5.07308	TNS1	rs115673664	rs115673664	-	-
Vitiligo	3	3:7537316-7561646	10	3:7558907:C:T	rs6778646	4.78457e-06	2.4087	GRM7	rs6778646	rs6778646	-	-
Vitiligo	4	3:45558318-45601244	2	3:45558318:C:T	rs138962463	1.47707e-06	6.35927	LARS2	rs138962463	rs138962463	-	-
Vitiligo	5	3:48767100-49679826	7	3:48767100:C:T	rs143541624	9.68737e-06	6.02008	IP6K2	rs143541624	rs143541624	-	-
Vitiligo	6	4:6086175-6088934	5	4:6086752:G:T	rs10516179	4.9922e-06	2.38143	JAKMIP1	rs10516179	rs10516179	-	-
Vitiligo	7	5:119889908-119925570	3	5:119916568:A:C	rs140351504	9.02221e-06	6.87117	PRR16	rs140351504	rs140351504	-	-
Vitiligo	8	6:92356020-92439745	6	6:92382537:C:T	rs9345169	1.84882e-06	2.45127	CASC6	rs9345169;rs74337290	rs9345169	-	-
Vitiligo	9	7:94063079-94297814	36	7:94138454:A:T	rs28419225	8.05748e-06	2.4252	CASD1	rs28419225	rs28419225	-	-
Vitiligo	10	9:33676027-33773182	21	9:33773182:A:G	rs73645522	9.87833e-06	2.58963	PRSS3	rs73645522	rs73645522	-	-
Vitiligo	11	9:105042624-105167436	84	9:105110128:C:T	rs10990027	1.99908e-06	2.61887	AL391867.1	rs10990027	rs10990027	-	-
Vitiligo	12	10:14484055-14487813	3	10:14484728:C:G	rs11259098	9.26388e-06	2.00925	FRMD4A	rs11259098	rs11259098	-	-
Vitiligo	13	10:73123467-73134514	11	10:73134514:A:G	rs75858662	8.86373e-06	2.90771	SLC29A3	rs75858662	rs75858662	-	-
Vitiligo	14	10:132260911-132333852	4	10:132287381:A:G	rs78435675	4.52277e-06	4.64181	RP11-540N6.1	rs78435675	rs78435675	-	-
Vitiligo	15	13:80256445-80448111	3	13:80347775:A:G	rs71436533	5.07612e-06	7.80245	LINC01038	rs71436533	rs71436533	-	-
Vitiligo	16	13:88193482-88193482	1	13:88193482:A:G	rs146480061	9.58971e-06	6.71534	MIR4500HG	rs146480061	rs146480061	-	-
Vitiligo	17	16:49307145-49368962	21	16:49344719:A:G	rs8052939	3.88081e-06	2.84886	RP11-491F9.8	rs8052939	rs8052939	-	-
Vitiligo	18	16:85918120-86182932	18	16:85925371:C:G	rs401528	2.52463e-06	3.90818	IRF8	rs401528;rs77944603	rs401528;rs77944603	-	-
Vitiligo	19	17:10219366-10223220	2	17:10223220:C:T	rs2074874	2.1591e-06	2.09577	MYH13	rs2074874	rs2074874	-	-
Vitiligo	20	20:42702424-42790823	15	20:42727248:C:T	rs6103623	1.3907e-07	4.19916	JPH2	rs6103623;rs117239695;rs79502691;rs116896328	rs6103623	-	-
Vitiligo	21	20:50817069-51286265	5	20:51286265:C:G	rs116015559	3.98804e-06	6.79392	RP4-715N11.2	rs116015559	rs116015559	-	-
Vitiligo	22	22:26528050-26603747	37	22:26557169:C:G	rs73409833	9.48808e-06	5.80532	CTA-796E4.3	rs73409833	rs73409833	-	-
AITD	1	1:47664233-47876421	7	1:47773540:C:T	rs140576426	7.62265e-06	2.74402	STIL	rs140576426	rs140576426	2	-
AITD	2	1:59258631-59258631	1	1:59258631:A:G	rs112388692	4.97879e-06	5.19079	LINC01135	rs112388692	rs112388692	1	-
AITD	3	2:104861307-104861307	1	2:104861307:A:T	rs147987331	3.91162e-06	3.92039	AC096554.1	rs147987331	rs147987331	1	-
AITD	4	3:130647261-131335525	7	3:130696017:A:G	rs74421728	1.94046e-06	5.66173	ATP2C1	rs74421728;rs115200846	rs74421728	7	-
AITD	5	4:96555809-96555809	1	4:96555809:C:T	rs11933559	3.48218e-06	5.46577	RPL30P6	rs11933559	rs11933559	0	-
AITD	6	4:129857935-129868509	2	4:129868509:C:T	rs77151517	7.86856e-06	5.41548	SCLT1	rs77151517	rs77151517	2	-
AITD	7	6:71088713-71088713	1	6:71088713:A:T	rs16869142	6.74292e-06	3.29135	RP11-462G2.1	rs16869142	rs16869142	1	-
AITD	8	6:169589172-169592992	8	6:169592919:C:T	rs9505943	9.97674e-06	0.526729	RP11-417E7.2	rs9505943	rs9505943	4	-
AITD	9	7:86384792-86546681	6	7:86384792:G:T	rs145598237	5.94314e-07	5.03012	GRM3	rs145598237;rs144650449	rs145598237	6	-
AITD	10	7:122160742-122310814	67	7:122230549:C:T	rs11767048	8.17592e-06	1.79354	CADPS2	rs11767048	rs11767048	0	-
AITD	11	9:17605305-17605305	1	9:17605305:A:G	rs62551255	5.58925e-06	4.25466	SH3GL2	rs62551255	rs62551255	1	-
AITD	12	9:99031628-99060185	18	9:99042197:A:G	rs145163858	9.40519e-06	2.01868	HSD17B3	rs145163858	rs145163858	0	-
AITD	13	10:20731957-20754266	3	10:20736898:G:T	rs78382211	2.14423e-07	6.71032	AMD1P1	rs78382211	rs78382211	3	-
AITD	14	10:86605342-87174443	10	10:87174443:C:G	rs72827531	1.78671e-06	3.39291	RP11-475D12.1	rs72827531;rs73323902	rs72827531	10	-
AITD	15	11:65105630-65450047	4	11:65205958:A:G	rs148397173	1.30231e-06	7.14552	NEAT1	rs148397173	rs148397173	3	-
AITD	16	11:92078377-92206727	10	11:92171367:A:G	rs7115810	9.69785e-06	3.91464	FAT3	rs7115810	rs7115810	8	-
AITD	17	13:41012161-41055932	37	13:41037154:C:G	rs117000418	3.31151e-06	7.03759	LINC00598	rs117000418	rs117000418	30	-
AITD	18	13:50009874-50090844	53	13:50066643:A:T	rs6561527	8.6233e-06	1.84896	SETDB2	rs6561527	rs6561527	52	-
AITD	19	15:80352529-80567419	18	15:80567419:A:T	rs76646913	1.52818e-06	2.95557	LINC00927	rs76646913;rs117619181;rs72740088;rs76138390	rs76646913	8	-
Hashimoto's	1	1:47664233-47876421	7	1:47773540:C:T	rs140576426	7.93949e-06	2.84849	STIL	rs140576426	rs140576426	0	-
Hashimoto's	2	1:59258631-59258631	1	1:59258631:A:G	rs112388692	2.17267e-06	5.77697	LINC01135	rs112388692	rs112388692	1	-
Hashimoto's	3	1:167649929-167656357	4	1:167656357:A:G	rs16859421	3.74303e-06	2.0898	RCSD1	rs16859421	rs16859421	0	-
Hashimoto's	4	3:130647261-131335525	7	3:130696017:A:G	rs74421728	4.2121e-07	6.45242	ATP2C1	rs74421728;rs115200846	rs74421728	7	-
Hashimoto's	5	4:96555809-96555809	1	4:96555809:C:T	rs11933559	3.2138e-06	5.78985	RPL30P6	rs11933559	rs11933559	0	-
Hashimoto's	6	5:1114849-1116839	2	5:1116839:A:G	rs4495220	9.01574e-06	4.25004	SLC12A7	rs4495220	rs4495220	2	-
Hashimoto's	7	6:71088713-71088713	1	6:71088713:A:T	rs16869142	4.65881e-06	3.49856	RP11-462G2.1	rs16869142	rs16869142	1	-
Hashimoto's	8	7:86384792-86546681	6	7:86384792:G:T	rs145598237	6.05796e-07	5.31745	GRM3	rs145598237;rs144650449	rs145598237	6	-
Hashimoto's	9	8:81911363-81954751	12	8:81941057:A:T	rs12678914	2.95212e-06	3.04936	PAG1	rs12678914;rs10111907	rs12678914	12	-
Hashimoto's	10	9:99031628-99060185	18	9:99042197:A:G	rs145163858	5.10417e-06	2.12797	HSD17B3	rs145163858	rs145163858	0	-
Hashimoto's	11	10:20731957-20754266	3	10:20736898:G:T	rs78382211	3.0365e-06	6.03551	AMD1P1	rs78382211	rs78382211	3	-
Hashimoto's	12	10:86605342-87174443	10	10:86608796:A:C	rs73323902	5.12191e-06	2.93009	AC091487.1	rs73323902;rs72827531	rs73323902	10	-
Hashimoto's	13	15:80352529-80567419	18	15:80549763:C:T	rs75179124	1.61769e-06	2.70047	RP11-2E17.1	rs75179124;rs117619181;rs72740088	rs75179124	5	-
Hashimoto's	14	15:98291289-98326292	15	15:98326292:C:G	rs8032897	7.12062e-06	4.42221	LINC00923	rs8032897	rs8032897	15	-
Hashimoto's	15	18:34091305-34149939	22	18:34138492:A:G	rs74715697	2.21126e-06	2.67153	FHOD3	rs74715697	rs74715697	0	-
# Variants:	p<0.05, r2≥0.6, distance<500kb
OR:	odds ratio
Ind.Sug.Variants:	independent suggestive variants (p<1x10-5)
FU.1	cases are defined as AA patients with the respective (atopic or autoimmune) comorbid disease and no diseases of the other class
FU.2:	cases are defined as AA patients with only the respective (atopic or autoimmune) comorbid disease and no other diseases
FU.1/2 Variants:	Variants with p<0.01 in follow-up analyses
AITD:	autoimmune thyroid disease
Top locus

## Sheet: Suppl.Table.2
Supplementary Table 2. Summary of mapped and eQTL genes annotated for the suggestive loci identified for atopic and autoimmune comorbidities in alopecia areata
Phenotype	Locus #	Ensembl ID	Symbol	Chr	Start	End	Strand	Type	# Mapped Variants	# eQTL Variants	eQTL Tissue(s)	eQTL direccion
Comorbidities (any)	2	ENSG00000055208	TAB2	6	149539777	149732749	1	protein_coding	65	95	GTEx/v8/Artery_Tibial:GTEx/v8/Skin_Not_Sun_Exposed_Suprapubic:GTEx/v8/Skin_Sun_Exposed_Lower_leg	+
Comorbidities (any)	2	ENSG00000177688	SUMO4	6	149721495	149722177	1	protein_coding	4	0	NA	NA
Comorbidities (any)	2	ENSG00000178199	ZC3H12D	6	149768794	149806197	-1	protein_coding	3	96	BIOSQTL/BIOS_eQTL_geneLevel:GTEx/v8/Skin_Not_Sun_Exposed_Suprapubic	-
Comorbidities (any)	2	ENSG00000055211	GINM1	6	149887430	149912884	1	protein_coding	0	98	BIOSQTL/BIOS_eQTL_geneLevel:GTEx/v8/Whole_Blood:GTEx/v8/Cells_Cultured_fibroblasts	-
Comorbidities (any)	2	ENSG00000120253	NUP43	6	150045451	150070801	-1	protein_coding	0	6	GTEx/v8/Whole_Blood	-
Comorbidities (any)	2	ENSG00000120265	PCMT1	6	150070579	150132556	1	protein_coding	0	10	GTEx/v8/Artery_Tibial	-
Comorbidities (any)	2	ENSG00000231760	RP11-350J20.5	6	150117711	150119308	-1	antisense	0	94	GTEx/v8/Adipose_Subcutaneous:GTEx/v8/Adipose_Visceral_Omentum:GTEx/v8/Artery_Aorta:GTEx/v8/Artery_Coronary:GTEx/v8/Artery_Tibial:GTEx/v8/Cells_Cultured_fibroblasts:GTEx/v8/Skin_Not_Sun_Exposed_Suprapubic:GTEx/v8/Skin_Sun_Exposed_Lower_leg	+
Comorbidities (any)	2	ENSG00000120256	LRP11	6	150139934	150186199	-1	protein_coding	0	85	GTEx/v8/Skin_Not_Sun_Exposed_Suprapubic	+
Comorbidities (any)	2	ENSG00000164520	RAET1E	6	150204511	150219238	-1	protein_coding	0	87	GTEx/v8/Skin_Not_Sun_Exposed_Suprapubic	+
Comorbidities (any)	2	ENSG00000203722	RAET1G	6	150238014	150244257	-1	protein_coding	0	94	GTEx/v8/Skin_Not_Sun_Exposed_Suprapubic:GTEx/v8/Skin_Sun_Exposed_Lower_leg	+
Comorbidities (any)	3	ENSG00000254024	KB-1562D12.1	8	102473405	102504727	-1	antisense	2	0	NA	NA
Comorbidities (any)	4	ENSG00000132965	ALOX5AP	13	31309645	31338556	1	protein_coding	19	19	DICE/T_CD8_naive:DICE/T_CD8_naive_activated:BIOSQTL/BIOS_eQTL_geneLevel:GTEx/v8/Whole_Blood	-
Comorbidities (any)	5	ENSG00000102547	CAB39L	13	49882786	50018262	-1	protein_coding	4	133	BIOSQTL/BIOS_eQTL_geneLevel:GTEx/v8/Whole_Blood:GTEx/v8/Artery_Aorta:GTEx/v8/Artery_Tibial:GTEx/v8/Cells_Cultured_fibroblasts	+
Comorbidities (any)	5	ENSG00000215462	AL136218.1	13	50007495	50020554	-1	protein_coding	5	0	NA	NA
Comorbidities (any)	5	ENSG00000136169	SETDB2	13	50018429	50069138	1	protein_coding	62	132	DICE/T_CD4_naive:DICE/T_CD4_naive_activated:DICE/T_CD8_naive:DICE/T_CD8_naive_activated:DICE/T_CD4_naive_TREG:BIOSQTL/BIOS_eQTL_geneLevel:GTEx/v8/Adipose_Subcutaneous:GTEx/v8/Adipose_Visceral_Omentum:GTEx/v8/Cells_Cultured_fibroblasts:GTEx/v8/Skin_Not_Sun_Exposed_Suprapubic:GTEx/v8/Skin_Sun_Exposed_Lower_leg	+
Comorbidities (any)	5	ENSG00000136147	PHF11	13	50069746	50103123	1	protein_coding	46	133	DICE/Monocyte_non_classical:BIOSQTL/BIOS_eQTL_geneLevel:GTEx/v8/Adipose_Subcutaneous:GTEx/v8/Whole_Blood:GTEx/v8/Cells_Cultured_fibroblasts:GTEx/v8/Skin_Sun_Exposed_Lower_leg	-
Comorbidities (any)	5	ENSG00000136144	RCBTB1	13	50106082	50159719	-1	protein_coding	18	133	DICE/Monocyte_classical:DICE/Monocyte_non_classical:BIOSQTL/BIOS_eQTL_geneLevel:GTEx/v8/Adipose_Subcutaneous:GTEx/v8/Whole_Blood:GTEx/v8/Artery_Aorta:GTEx/v8/Cells_Cultured_fibroblasts:GTEx/v8/Skin_Not_Sun_Exposed_Suprapubic:GTEx/v8/Skin_Sun_Exposed_Lower_leg	-
Comorbidities (any)	5	ENSG00000152213	ARL11	13	50202435	50208008	1	protein_coding	0	65	BIOSQTL/BIOS_eQTL_geneLevel	-
Comorbidities (any)	5	ENSG00000123179	EBPL	13	50234859	50265611	-1	protein_coding	0	3	BIOSQTL/BIOS_eQTL_geneLevel:GTEx/v8/Cells_Cultured_fibroblasts	+
Comorbidities (any)	6	ENSG00000267243	AC005307.3	19	28926295	29218684	-1	lincRNA	1	51	BIOSQTL/BIOS_eQTL_geneLevel	-
Comorbidities (any)	6	ENSG00000266976	AC079466.1	19	29097595	29106136	1	lincRNA	0	55	BIOSQTL/BIOS_eQTL_geneLevel	-
Comorbidities (any)	7	ENSG00000100284	TOM1	22	35695268	35743985	1	protein_coding	0	10	BIOSQTL/BIOS_eQTL_geneLevel	-
Comorbidities (any)	7	ENSG00000100292	HMOX1	22	35776354	35790207	1	protein_coding	0	10	BIOSQTL/BIOS_eQTL_geneLevel	-
Comorbidities (any)	7	ENSG00000100297	MCM5	22	35796056	35821423	1	protein_coding	10	10	BIOSQTL/BIOS_eQTL_geneLevel	-
Autoimmune (only)	1	ENSG00000079156	OSBPL6	2	179059208	179264160	1	protein_coding	32	0	NA	NA
Autoimmune (only)	1	ENSG00000260931	RP11-65L3.1	2	179265561	179267618	1	lincRNA	2	0	NA	NA
Autoimmune (only)	1	ENSG00000223960	AC009948.5	2	179278666	179304970	1	antisense	3	160	DICE/B_cell_naive:DICE/T_CD4_naive:DICE/T_CD4_naive_activated:DICE/T_CD8_naive_activated:DICE/NK:DICE/T_CD4_TFH:DICE/T_CD4_TH17:DICE/T_CD4_TH1_17:DICE/T_CD4_TH2:DICE/T_CD4_memory_TREG:DICE/T_CD4_naive_TREG:GTEx/v8/Adipose_Subcutaneous:GTEx/v8/Whole_Blood:GTEx/v8/Artery_Tibial:GTEx/v8/Skin_Not_Sun_Exposed_Suprapubic:GTEx/v8/Skin_Sun_Exposed_Lower_leg	+
Autoimmune (only)	1	ENSG00000180228	PRKRA	2	179296141	179316239	-1	protein_coding	2	0	NA	NA
Autoimmune (only)	1	ENSG00000204311	DFNB59	2	179316163	179326117	1	protein_coding	3	0	NA	NA
Autoimmune (only)	1	ENSG00000079150	FKBP7	2	179328391	179343327	-1	protein_coding	6	143	GTEx/v8/Artery_Tibial:GTEx/v8/Cells_Cultured_fibroblasts	-
Autoimmune (only)	1	ENSG00000116095	PLEKHA3	2	179345195	179381189	1	protein_coding	19	2	GTEx/v8/Cells_Cultured_fibroblasts	-
Autoimmune (only)	1	ENSG00000237298	TTN-AS1	2	179385910	179639402	1	antisense	86	1	GTEx/v8/Whole_Blood	-
Autoimmune (only)	1	ENSG00000155657	TTN	2	179390716	179695529	-1	protein_coding	85	1	GTEx/v8/Cells_Cultured_fibroblasts	-
Autoimmune (only)	1	ENSG00000270956	RP11-65L3.4	2	179405852	179406526	1	antisense	1	0	NA	NA
Autoimmune (only)	1	ENSG00000270277	RP11-65L3.2	2	179413611	179415408	1	antisense	1	0	NA	NA
Autoimmune (only)	1	ENSG00000270574	RP11-171I2.2	2	179443517	179445633	1	antisense	4	0	NA	NA
Autoimmune (only)	1	ENSG00000271401	RP11-171I2.3	2	179509444	179509906	1	lincRNA	1	0	NA	NA
Autoimmune (only)	1	ENSG00000267784	RP11-171I2.1	2	179588184	179591773	1	antisense	5	0	NA	NA
Autoimmune (only)	1	ENSG00000266413	RP11-88L24.4	2	179641653	179644690	1	antisense	0	38	DICE/T_CD4_TH17	-
Autoimmune (only)	2	ENSG00000261786	RP4-555D20.2	3	44158791	44163857	1	lincRNA	0	21	GTEx/v8/Adipose_Subcutaneous:GTEx/v8/Adipose_Visceral_Omentum:GTEx/v8/Skin_Sun_Exposed_Lower_leg	-
Autoimmune (only)	3	ENSG00000114416	FXR1	3	180585929	180700541	1	protein_coding	3	0	NA	NA
Autoimmune (only)	5	ENSG00000069122	GPR116	6	46820249	46922680	-1	protein_coding	15	0	NA	NA
Autoimmune (only)	5	ENSG00000225730	RP3-365O12.2	6	46871208	46876815	1	antisense	3	0	NA	NA
Autoimmune (only)	6	ENSG00000055208	TAB2	6	149539777	149732749	1	protein_coding	86	122	BIOSQTL/BIOS_eQTL_geneLevel:GTEx/v8/Adipose_Subcutaneous:GTEx/v8/Artery_Tibial:GTEx/v8/Skin_Not_Sun_Exposed_Suprapubic:GTEx/v8/Skin_Sun_Exposed_Lower_leg	+
Autoimmune (only)	6	ENSG00000177688	SUMO4	6	149721495	149722177	1	protein_coding	4	0	NA	NA
Autoimmune (only)	6	ENSG00000178199	ZC3H12D	6	149768794	149806197	-1	protein_coding	3	123	BIOSQTL/BIOS_eQTL_geneLevel:GTEx/v8/Skin_Not_Sun_Exposed_Suprapubic	-
Autoimmune (only)	6	ENSG00000055211	GINM1	6	149887430	149912884	1	protein_coding	0	125	BIOSQTL/BIOS_eQTL_geneLevel:GTEx/v8/Whole_Blood:GTEx/v8/Cells_Cultured_fibroblasts	-
Autoimmune (only)	6	ENSG00000120253	NUP43	6	150045451	150070801	-1	protein_coding	0	10	GTEx/v8/Whole_Blood:GTEx/v8/Skin_Sun_Exposed_Lower_leg	-
Autoimmune (only)	6	ENSG00000120265	PCMT1	6	150070579	150132556	1	protein_coding	0	38	GTEx/v8/Artery_Tibial	-
Autoimmune (only)	6	ENSG00000231760	RP11-350J20.5	6	150117711	150119308	-1	antisense	0	122	GTEx/v8/Adipose_Subcutaneous:GTEx/v8/Adipose_Visceral_Omentum:GTEx/v8/Artery_Aorta:GTEx/v8/Artery_Coronary:GTEx/v8/Artery_Tibial:GTEx/v8/Cells_Cultured_fibroblasts:GTEx/v8/Skin_Not_Sun_Exposed_Suprapubic:GTEx/v8/Skin_Sun_Exposed_Lower_leg	+
Autoimmune (only)	6	ENSG00000120256	LRP11	6	150139934	150186199	-1	protein_coding	0	86	GTEx/v8/Skin_Not_Sun_Exposed_Suprapubic	+
Autoimmune (only)	6	ENSG00000164520	RAET1E	6	150204511	150219238	-1	protein_coding	0	87	GTEx/v8/Skin_Not_Sun_Exposed_Suprapubic	+
Autoimmune (only)	6	ENSG00000203722	RAET1G	6	150238014	150244257	-1	protein_coding	0	120	GTEx/v8/Skin_Not_Sun_Exposed_Suprapubic:GTEx/v8/Skin_Sun_Exposed_Lower_leg	+
Autoimmune (only)	7	ENSG00000243335	KCTD7	7	66093868	66276446	1	protein_coding	0	1	GTEx/v8/Whole_Blood	-
Autoimmune (only)	7	ENSG00000126524	SBDS	7	66452664	66460588	-1	protein_coding	0	1	GTEx/v8/Cells_Cultured_fibroblasts	-
Autoimmune (only)	7	ENSG00000273448	RP11-166O4.6	7	66798034	66799370	1	lincRNA	0	17	GTEx/v8/Adipose_Subcutaneous:GTEx/v8/Artery_Aorta:GTEx/v8/Skin_Sun_Exposed_Lower_leg	-
Autoimmune (only)	7	ENSG00000235475	RP11-166O4.5	7	66800963	66805011	1	lincRNA	0	9	BIOSQTL/BIOS_eQTL_geneLevel	-
Autoimmune (only)	8	ENSG00000174482	LINGO2	9	27948076	28670283	-1	protein_coding	11	0	NA	NA
Autoimmune (only)	9	ENSG00000111666	CHPT1	12	102090725	102137918	1	protein_coding	9	0	NA	NA
Autoimmune (only)	9	ENSG00000139351	SYCP3	12	102122426	102133250	-1	protein_coding	4	0	NA	NA
Autoimmune (only)	9	ENSG00000111670	GNPTAB	12	102139275	102224716	-1	protein_coding	27	0	NA	NA
Autoimmune (only)	9	ENSG00000222255	RNU6-101P	12	102159184	102159287	-1	snRNA	2	0	NA	NA
Autoimmune (only)	9	ENSG00000222932	RNU6-172P	12	102190188	102190280	-1	snRNA	1	0	NA	NA
Atopic+Autoimmune	1	ENSG00000240563	L1TD1	1	62660503	62678000	1	protein_coding	2	0	NA	NA
Atopic+Autoimmune	2	ENSG00000116473	RAP1A	1	112084840	112259313	1	protein_coding	1	0	NA	NA
Atopic+Autoimmune	3	ENSG00000144331	ZNF385B	2	180306709	180726232	-1	protein_coding	37	3	GTEx/v8/Artery_Tibial	-
Atopic+Autoimmune	3	ENSG00000221240	MIR1258	2	180725563	180725635	-1	miRNA	1	0	NA	NA
Atopic+Autoimmune	5	ENSG00000183117	CSMD1	8	2792875	4852494	-1	protein_coding	9	0	NA	NA
Atopic+Autoimmune	6	ENSG00000122756	CNTFR	9	34551430	34590121	-1	protein_coding	2	0	NA	NA
Atopic+Autoimmune	6	ENSG00000147955	SIGMAR1	9	34634719	34637806	-1	protein_coding	0	2	GTEx/v8/Adipose_Subcutaneous:GTEx/v8/Adipose_Visceral_Omentum:GTEx/v8/Whole_Blood:GTEx/v8/Artery_Tibial	-
Atopic+Autoimmune	7	ENSG00000255327	RP11-555G19.1	11	134820602	134821462	1	lincRNA	0	21	GTEx/v8/Artery_Aorta:GTEx/v8/Artery_Tibial:GTEx/v8/Cells_Cultured_fibroblasts	-
Atopic+Autoimmune	9	ENSG00000134775	FHOD3	18	33877677	34360018	1	protein_coding	22	0	NA	NA
Dermatitis	1	ENSG00000159445	THEM4	1	151846060	151882284	-1	protein_coding	0	1	GTEx/v8/Artery_Tibial	+
Dermatitis	1	ENSG00000237975	FLG-AS1	1	152140601	152339163	1	antisense	0	20	BIOSQTL/BIOS_eQTL_geneLevel:GTEx/v8/Cells_Cultured_fibroblasts	+
Dermatitis	1	ENSG00000197915	HRNR	1	152184558	152196669	-1	protein_coding	0	1	GTEx/v8/Adipose_Subcutaneous	-
Dermatitis	1	ENSG00000143631	FLG	1	152274651	152297679	-1	protein_coding	0	1	GTEx/v8/Cells_Cultured_fibroblasts	-
Dermatitis	1	ENSG00000143536	CRNN	1	152381719	152386739	-1	protein_coding	0	90	GTEx/v8/Skin_Not_Sun_Exposed_Suprapubic:GTEx/v8/Skin_Sun_Exposed_Lower_leg	+
Dermatitis	1	ENSG00000186207	LCE5A	1	152483320	152484653	1	protein_coding	7	0	NA	NA
Dermatitis	1	ENSG00000169509	CRCT1	1	152486978	152488486	1	protein_coding	6	92	GTEx/v8/Skin_Not_Sun_Exposed_Suprapubic:GTEx/v8/Skin_Sun_Exposed_Lower_leg	+
Dermatitis	3	ENSG00000143772	ITPKB	1	226819391	226927024	-1	protein_coding	28	28	DICE/T_CD4_TFH:BIOSQTL/BIOS_eQTL_geneLevel:GTEx/v8/Whole_Blood	-
Dermatitis	3	ENSG00000228382	ITPKB-IT1	1	226844341	226862768	-1	sense_intronic	4	28	BIOSQTL/BIOS_eQTL_geneLevel:GTEx/v8/Whole_Blood	-
Dermatitis	3	ENSG00000228548	ITPKB-AS1	1	226856598	226864046	1	antisense	4	0	NA	NA
Dermatitis	3	ENSG00000143801	PSEN2	1	227057885	227083806	1	protein_coding	0	28	GTEx/v8/Cells_Cultured_fibroblasts	+
Dermatitis	3	ENSG00000163050	ADCK3	1	227085237	227175246	1	protein_coding	0	10	BIOSQTL/BIOS_eQTL_geneLevel	+
Dermatitis	5	ENSG00000254024	KB-1562D12.1	8	102473405	102504727	-1	antisense	2	0	NA	NA
Dermatitis	6	ENSG00000254317	RP11-473O4.5	8	130844547	130856750	1	antisense	0	11	BIOSQTL/BIOS_eQTL_geneLevel	+
Dermatitis	6	ENSG00000153310	FAM49B	8	130851839	131029375	-1	protein_coding	24	24	BIOSQTL/BIOS_eQTL_geneLevel	+
Dermatitis	7	ENSG00000021645	NRXN3	14	78708734	80330762	1	protein_coding	34	0	NA	NA
Dermatitis	7	ENSG00000258637	RP11-242P2.1	14	80128009	80257606	-1	antisense	8	0	NA	NA
Rhinitis	2	ENSG00000168826	ZBTB49	4	4291924	4323513	1	protein_coding	0	5	GTEx/v8/Artery_Aorta	-
Rhinitis	2	ENSG00000168824	NSG1	4	4349867	4420785	1	protein_coding	9	44	GTEx/v8/Cells_Cultured_fibroblasts:GTEx/v8/Skin_Sun_Exposed_Lower_leg	-
Rhinitis	2	ENSG00000168818	STX18	4	4417469	4544073	-1	protein_coding	50	0	NA	NA
Rhinitis	2	ENSG00000248221	STX18-IT1	4	4477848	4483427	-1	sense_intronic	3	0	NA	NA
Rhinitis	2	ENSG00000247708	STX18-AS1	4	4543858	4712665	1	antisense	6	0	NA	NA
Rhinitis	3	ENSG00000248698	LINC01085	4	14113592	14141676	1	lincRNA	0	15	GTEx/v8/Adipose_Subcutaneous:GTEx/v8/Cells_Cultured_fibroblasts	+
Rhinitis	3	ENSG00000249988	RP11-669M16.1	4	14166079	14244437	1	lincRNA	15	16	BIOSQTL/BIOS_eQTL_geneLevel	+
Rhinitis	5	ENSG00000225407	CTD-2384B11.2	5	75987264	76012040	-1	antisense	3	0	NA	NA
Rhinitis	5	ENSG00000181104	F2R	5	76011868	76031606	1	protein_coding	1	4	BIOSQTL/BIOS_eQTL_geneLevel:GTEx/v8/Adipose_Subcutaneous:GTEx/v8/Adipose_Visceral_Omentum:GTEx/v8/Artery_Aorta:GTEx/v8/Artery_Tibial	+
Rhinitis	5	ENSG00000164251	F2RL1	5	76114758	76131140	1	protein_coding	0	4	BIOSQTL/BIOS_eQTL_geneLevel:GTEx/v8/Adipose_Subcutaneous:GTEx/v8/Adipose_Visceral_Omentum:GTEx/v8/Whole_Blood:GTEx/v8/Artery_Tibial:GTEx/v8/Cells_Cultured_fibroblasts:GTEx/v8/Skin_Sun_Exposed_Lower_leg	-
Rhinitis	9	ENSG00000083097	DOPEY1	6	83777385	83881069	1	protein_coding	0	3	GTEx/v8/Artery_Tibial	+
Asthma	1	ENSG00000228956	AC144521.1	3	18486516	18959184	1	processed_transcript	4	0	NA	NA
Asthma	4	ENSG00000055208	TAB2	6	149539777	149732749	1	protein_coding	65	95	GTEx/v8/Artery_Tibial:GTEx/v8/Skin_Not_Sun_Exposed_Suprapubic:GTEx/v8/Skin_Sun_Exposed_Lower_leg	+
Asthma	4	ENSG00000177688	SUMO4	6	149721495	149722177	1	protein_coding	4	0	NA	NA
Asthma	4	ENSG00000178199	ZC3H12D	6	149768794	149806197	-1	protein_coding	3	96	BIOSQTL/BIOS_eQTL_geneLevel:GTEx/v8/Skin_Not_Sun_Exposed_Suprapubic	-
Asthma	4	ENSG00000055211	GINM1	6	149887430	149912884	1	protein_coding	0	98	BIOSQTL/BIOS_eQTL_geneLevel:GTEx/v8/Whole_Blood:GTEx/v8/Cells_Cultured_fibroblasts	-
Asthma	4	ENSG00000120253	NUP43	6	150045451	150070801	-1	protein_coding	0	6	GTEx/v8/Whole_Blood	-
Asthma	4	ENSG00000120265	PCMT1	6	150070579	150132556	1	protein_coding	0	10	GTEx/v8/Artery_Tibial	-
Asthma	4	ENSG00000231760	RP11-350J20.5	6	150117711	150119308	-1	antisense	0	94	GTEx/v8/Adipose_Subcutaneous:GTEx/v8/Adipose_Visceral_Omentum:GTEx/v8/Artery_Aorta:GTEx/v8/Artery_Coronary:GTEx/v8/Artery_Tibial:GTEx/v8/Cells_Cultured_fibroblasts:GTEx/v8/Skin_Not_Sun_Exposed_Suprapubic:GTEx/v8/Skin_Sun_Exposed_Lower_leg	+
Asthma	4	ENSG00000120256	LRP11	6	150139934	150186199	-1	protein_coding	0	85	GTEx/v8/Skin_Not_Sun_Exposed_Suprapubic	+
Asthma	4	ENSG00000164520	RAET1E	6	150204511	150219238	-1	protein_coding	0	87	GTEx/v8/Skin_Not_Sun_Exposed_Suprapubic	+
Asthma	4	ENSG00000203722	RAET1G	6	150238014	150244257	-1	protein_coding	0	94	GTEx/v8/Skin_Not_Sun_Exposed_Suprapubic:GTEx/v8/Skin_Sun_Exposed_Lower_leg	+
Asthma	5	ENSG00000187391	MAGI2	7	77646393	79082890	-1	protein_coding	14	0	NA	NA
Asthma	7	ENSG00000272871	RP11-408A13.4	9	14588795	14590063	-1	lincRNA	0	1	GTEx/v8/Whole_Blood	+
Asthma	7	ENSG00000164975	SNAPC3	9	15422702	15465951	1	protein_coding	0	2	GTEx/v8/Cells_Cultured_fibroblasts	-
Asthma	7	ENSG00000164985	PSIP1	9	15464064	15511017	-1	protein_coding	7	0	NA	NA
Asthma	7	ENSG00000164989	CCDC171	9	15552895	16061661	1	protein_coding	79	93	BIOSQTL/BIOS_eQTL_geneLevel:GTEx/v8/Adipose_Subcutaneous:GTEx/v8/Adipose_Visceral_Omentum:GTEx/v8/Cells_EBV-transformed_lymphocytes:GTEx/v8/Artery_Aorta:GTEx/v8/Artery_Coronary:GTEx/v8/Artery_Tibial:GTEx/v8/Cells_Cultured_fibroblasts:GTEx/v8/Skin_Not_Sun_Exposed_Suprapubic:GTEx/v8/Skin_Sun_Exposed_Lower_leg	+
Asthma	8	ENSG00000099810	MTAP	9	21802542	21931646	1	protein_coding	9	9	GTEx/v8/Adipose_Subcutaneous:GTEx/v8/Adipose_Visceral_Omentum:GTEx/v8/Artery_Aorta:GTEx/v8/Artery_Tibial:GTEx/v8/Cells_Cultured_fibroblasts:GTEx/v8/Skin_Not_Sun_Exposed_Suprapubic:GTEx/v8/Skin_Sun_Exposed_Lower_leg	+
Asthma	8	ENSG00000264545	RP11-145E5.5	9	21802635	22032985	1	protein_coding	9	0	NA	NA
Asthma	8	ENSG00000265194	RP11-70L8.4	9	21858909	21861925	-1	antisense	0	4	GTEx/v8/Artery_Aorta:GTEx/v8/Cells_Cultured_fibroblasts	+
Asthma	9	ENSG00000256995	RP11-114G22.1	12	22852793	23327057	1	lincRNA	1	0	NA	NA
Asthma	10	ENSG00000108684	ASIC2	17	31340105	32501983	-1	protein_coding	3	0	NA	NA
Asthma	11	ENSG00000271605	MILR1	17	62461569	62464760	1	protein_coding	0	6	GTEx/v8/Whole_Blood	+
Asthma	11	ENSG00000108370	RGS9	17	63133549	63223821	1	protein_coding	0	10	GTEx/v8/Skin_Not_Sun_Exposed_Suprapubic	-
Vitiligo	1	ENSG00000230448	LINC00276	2	13850656	14541087	-1	lincRNA	29	0	NA	NA
Vitiligo	2	ENSG00000079308	TNS1	2	218664512	218867718	-1	protein_coding	2	0	NA	NA
Vitiligo	3	ENSG00000196277	GRM7	3	6811688	7783215	1	protein_coding	10	0	NA	NA
Vitiligo	3	ENSG00000236202	GRM7-AS1	3	7561428	7602020	-1	antisense	1	0	NA	NA
Vitiligo	4	ENSG00000011376	LARS2	3	45429998	45590913	1	protein_coding	1	1	GTEx/v8/Adipose_Visceral_Omentum	-
Vitiligo	4	ENSG00000144791	LIMD1	3	45596886	45727830	1	protein_coding	1	0	NA	NA
Vitiligo	5	ENSG00000213672	NCKIPSD	3	48701364	48723797	-1	protein_coding	0	7	GTEx/v8/Artery_Aorta:GTEx/v8/Artery_Tibial:GTEx/v8/Cells_Cultured_fibroblasts	-
Vitiligo	5	ENSG00000068745	IP6K2	3	48725436	48777786	-1	protein_coding	1	0	NA	NA
Vitiligo	5	ENSG00000177479	ARIH2	3	48956254	49023815	1	protein_coding	1	0	NA	NA
Vitiligo	5	ENSG00000178467	P4HTM	3	49027319	49044587	1	protein_coding	0	1	GTEx/v8/Cells_Cultured_fibroblasts	-
Vitiligo	5	ENSG00000178252	WDR6	3	49044495	49053386	1	protein_coding	0	1	GTEx/v8/Artery_Tibial:GTEx/v8/Cells_Cultured_fibroblasts	+
Vitiligo	5	ENSG00000178149	DALRD3	3	49052921	49059726	-1	protein_coding	0	1	GTEx/v8/Cells_Cultured_fibroblasts	-
Vitiligo	5	ENSG00000178035	IMPDH2	3	49061758	49066841	-1	protein_coding	1	0	NA	NA
Vitiligo	5	ENSG00000198218	QRICH1	3	49067140	49131796	-1	protein_coding	0	4	GTEx/v8/Adipose_Subcutaneous:GTEx/v8/Adipose_Visceral_Omentum	+
Vitiligo	5	ENSG00000185909	KLHDC8B	3	49209044	49213917	1	protein_coding	0	7	GTEx/v8/Skin_Sun_Exposed_Lower_leg	+
Vitiligo	5	ENSG00000173421	CCDC36	3	49235861	49295537	1	protein_coding	1	0	NA	NA
Vitiligo	5	ENSG00000067560	RHOA	3	49396578	49450431	-1	protein_coding	1	0	NA	NA
Vitiligo	5	ENSG00000145020	AMT	3	49454211	49460186	-1	protein_coding	0	7	GTEx/v8/Adipose_Subcutaneous:GTEx/v8/Adipose_Visceral_Omentum:GTEx/v8/Artery_Tibial:GTEx/v8/Cells_Cultured_fibroblasts:GTEx/v8/Skin_Not_Sun_Exposed_Suprapubic	-
Vitiligo	5	ENSG00000145029	NICN1	3	49460379	49466759	-1	protein_coding	0	6	GTEx/v8/Skin_Not_Sun_Exposed_Suprapubic	-
Vitiligo	5	ENSG00000164061	BSN	3	49591922	49708978	1	protein_coding	1	0	NA	NA
Vitiligo	5	ENSG00000235120	BSN-AS1	3	49677916	49679202	-1	antisense	1	0	NA	NA
Vitiligo	5	ENSG00000173540	GMPPB	3	49754277	49761384	-1	protein_coding	0	7	GTEx/v8/Skin_Not_Sun_Exposed_Suprapubic:GTEx/v8/Skin_Sun_Exposed_Lower_leg	+
Vitiligo	5	ENSG00000004534	RBM6	3	49977440	50137478	1	protein_coding	0	2	GTEx/v8/Adipose_Subcutaneous	-
Vitiligo	5	ENSG00000114378	HYAL1	3	50337320	50349812	-1	protein_coding	0	3	GTEx/v8/Cells_Cultured_fibroblasts	-
Vitiligo	6	ENSG00000152969	JAKMIP1	4	6027926	6202318	-1	protein_coding	5	0	NA	NA
Vitiligo	7	ENSG00000184838	PRR16	5	119799973	120023027	1	protein_coding	3	0	NA	NA
Vitiligo	8	ENSG00000224944	CASC6	6	92339633	92400146	-1	lincRNA	5	0	NA	NA
Vitiligo	9	ENSG00000127995	CASD1	7	94138531	94186331	1	protein_coding	7	15	GTEx/v8/Artery_Aorta	+
Vitiligo	9	ENSG00000127990	SGCE	7	94214542	94285521	-1	protein_coding	7	0	NA	NA
Vitiligo	9	ENSG00000242265	PEG10	7	94285637	94299007	1	protein_coding	2	0	NA	NA
Vitiligo	10	ENSG00000165271	NOL6	9	33461439	33473928	-1	protein_coding	0	9	BIOSQTL/BIOS_eQTL_geneLevel	+
Vitiligo	10	ENSG00000260947	RP11-384P7.7	9	33697457	33700984	1	lincRNA	1	21	GTEx/v8/Adipose_Subcutaneous:GTEx/v8/Adipose_Visceral_Omentum:GTEx/v8/Cells_Cultured_fibroblasts	-
Vitiligo	10	ENSG00000227301	RP11-384P7.5	9	33719688	33722553	1	lincRNA	1	0	NA	NA
Vitiligo	10	ENSG00000233776	RP11-384P7.6	9	33732973	33738414	-1	antisense	1	21	BIOSQTL/BIOS_eQTL_geneLevel	+
Vitiligo	10	ENSG00000010438	PRSS3	9	33750515	33799230	1	protein_coding	5	0	NA	NA
Vitiligo	10	ENSG00000230074	RP11-195F19.9	9	34665662	34681295	1	antisense	0	10	GTEx/v8/Skin_Not_Sun_Exposed_Suprapubic	-
Vitiligo	11	ENSG00000155827	RNF20	9	104296133	104325622	1	protein_coding	0	49	DICE/NK	+
Vitiligo	11	ENSG00000222117	AL391867.1	9	105057659	105057746	1	miRNA	4	0	NA	NA
Vitiligo	12	ENSG00000151474	FRMD4A	10	13685706	14504141	-1	protein_coding	3	0	NA	NA
Vitiligo	13	ENSG00000107731	UNC5B	10	72972327	73062621	1	protein_coding	0	2	BIOSQTL/BIOS_eQTL_geneLevel	+
Vitiligo	13	ENSG00000198246	SLC29A3	10	73079015	73123142	1	protein_coding	2	0	NA	NA
Vitiligo	14	ENSG00000236303	RP11-540N6.1	10	132237331	132281418	1	lincRNA	1	0	NA	NA
Vitiligo	15	ENSG00000229175	LINC00382	13	80446721	80492079	1	lincRNA	1	0	NA	NA
Vitiligo	16	ENSG00000228824	MIR4500HG	13	88079469	88323514	-1	lincRNA	1	0	NA	NA
Vitiligo	17	ENSG00000102924	CBLN1	16	49311828	49315742	-1	protein_coding	1	0	NA	NA
Vitiligo	17	ENSG00000260614	RP11-491F9.1	16	49321341	49324138	1	antisense	2	0	NA	NA
Vitiligo	17	ENSG00000259957	RP11-491F9.8	16	49328797	49330647	1	lincRNA	1	0	NA	NA
Vitiligo	19	ENSG00000273388	RP11-401O9.4	17	10195137	10221243	1	antisense	1	0	NA	NA
Vitiligo	19	ENSG00000006788	MYH13	17	10201401	10276447	-1	protein_coding	2	0	NA	NA
Vitiligo	19	ENSG00000264067	RP11-401O9.3	17	10223709	10244775	1	antisense	1	0	NA	NA
Vitiligo	20	ENSG00000149596	JPH2	20	42740335	42816218	-1	protein_coding	9	0	NA	NA
Vitiligo	21	ENSG00000020256	ZFP64	20	50668202	50820847	-1	protein_coding	1	0	NA	NA
Vitiligo	21	ENSG00000234948	RP4-723E3.1	20	50827184	51266970	1	lincRNA	2	0	NA	NA
Vitiligo	22	ENSG00000236464	CTA-796E4.3	22	26557800	26560269	1	lincRNA	20	0	NA	NA
Vitiligo	22	ENSG00000229770	CTA-796E4.4	22	26557876	26559180	-1	antisense	20	0	NA	NA
Vitiligo	22	ENSG00000100095	SEZ6L	22	26565440	26779562	1	protein_coding	4	0	NA	NA
AITD	1	ENSG00000224805	LINC00853	1	47644922	47646011	1	antisense	0	5	BIOSQTL/BIOS_eQTL_geneLevel	+
AITD	1	ENSG00000162367	TAL1	1	47681962	47697892	-1	protein_coding	1	0	NA	NA
AITD	1	ENSG00000123473	STIL	1	47715811	47779819	-1	protein_coding	2	4	GTEx/v8/Artery_Tibial	+
AITD	1	ENSG00000162368	CMPK1	1	47799469	47844511	1	protein_coding	0	6	GTEx/v8/Artery_Tibial	+
AITD	1	ENSG00000225762	RP11-511I2.2	1	47846600	47874149	-1	antisense	1	0	NA	NA
AITD	2	ENSG00000234807	LINC01135	1	59250823	59365384	1	lincRNA	1	0	NA	NA
AITD	4	ENSG00000017260	ATP2C1	3	130569439	130735556	1	protein_coding	2	0	NA	NA
AITD	4	ENSG00000250592	RP11-39E3.3	3	130618258	130648820	-1	antisense	1	0	NA	NA
AITD	4	ENSG00000114670	NEK11	3	130745694	131069309	1	protein_coding	1	0	NA	NA
AITD	4	ENSG00000196353	CPNE4	3	131252399	132004254	-1	protein_coding	3	0	NA	NA
AITD	6	ENSG00000151466	SCLT1	4	129786076	130014764	-1	protein_coding	2	0	NA	NA
AITD	8	ENSG00000229720	RP3-495K2.2	6	169434292	169435737	-1	lincRNA	0	4	GTEx/v8/Artery_Aorta	+
AITD	8	ENSG00000223485	RP11-417E7.1	6	169558187	169563019	-1	lincRNA	0	8	GTEx/v8/Adipose_Subcutaneous:GTEx/v8/Artery_Aorta:GTEx/v8/Artery_Coronary:GTEx/v8/Artery_Tibial:GTEx/v8/Cells_Cultured_fibroblasts:GTEx/v8/Skin_Not_Sun_Exposed_Suprapubic:GTEx/v8/Skin_Sun_Exposed_Lower_leg	+
AITD	8	ENSG00000261039	RP11-417E7.2	6	169575401	169582835	-1	lincRNA	0	8	GTEx/v8/Adipose_Subcutaneous:GTEx/v8/Adipose_Visceral_Omentum:GTEx/v8/Artery_Aorta:GTEx/v8/Artery_Coronary:GTEx/v8/Artery_Tibial:GTEx/v8/Cells_Cultured_fibroblasts:GTEx/v8/Skin_Not_Sun_Exposed_Suprapubic:GTEx/v8/Skin_Sun_Exposed_Lower_leg	+
AITD	8	ENSG00000186340	THBS2	6	169615875	169654139	-1	protein_coding	0	4	BIOSQTL/BIOS_eQTL_geneLevel:GTEx/v8/Artery_Aorta:GTEx/v8/Artery_Tibial	+
AITD	9	ENSG00000198822	GRM3	7	86273230	86494200	1	protein_coding	1	0	NA	NA
AITD	9	ENSG00000164659	ELAPOR2	7	86506222	86689015	-1	protein_coding	4	0	NA	NA
AITD	10	ENSG00000081803	CADPS2	7	121958481	122526813	-1	protein_coding	67	0	NA	NA
AITD	10	ENSG00000188050	RNF133	7	122337766	122339210	-1	protein_coding	0	8	GTEx/v8/Adipose_Subcutaneous	-
AITD	11	ENSG00000107295	SH3GL2	9	17579080	17797127	1	protein_coding	1	0	NA	NA
AITD	12	ENSG00000130948	HSD17B3	9	98997588	99064434	-1	protein_coding	18	18	BIOSQTL/BIOS_eQTL_geneLevel:GTEx/v8/Adipose_Subcutaneous	+
AITD	15	ENSG00000133884	DPF2	11	65101225	65120720	1	protein_coding	1	0	NA	NA
AITD	15	ENSG00000245532	NEAT1	11	65190245	65213011	1	lincRNA	2	0	NA	NA
AITD	15	ENSG00000172638	EFEMP2	11	65633912	65641063	-1	protein_coding	0	1	GTEx/v8/Adipose_Subcutaneous	-
AITD	16	ENSG00000165323	FAT3	11	92085262	92629618	1	protein_coding	9	0	NA	NA
AITD	17	ENSG00000215483	LINC00598	13	41025131	41055143	-1	lincRNA	30	2	DICE/T_CD4_naive_activated	-
AITD	18	ENSG00000102547	CAB39L	13	49882786	50018262	-1	protein_coding	4	53	BIOSQTL/BIOS_eQTL_geneLevel:GTEx/v8/Whole_Blood:GTEx/v8/Artery_Tibial:GTEx/v8/Cells_Cultured_fibroblasts	+
AITD	18	ENSG00000215462	AL136218.1	13	50007495	50020554	-1	protein_coding	4	0	NA	NA
AITD	18	ENSG00000136169	SETDB2	13	50018429	50069138	1	protein_coding	44	52	DICE/T_CD4_naive_activated:DICE/T_CD8_naive_activated:BIOSQTL/BIOS_eQTL_geneLevel:GTEx/v8/Adipose_Subcutaneous:GTEx/v8/Adipose_Visceral_Omentum:GTEx/v8/Cells_Cultured_fibroblasts:GTEx/v8/Skin_Not_Sun_Exposed_Suprapubic:GTEx/v8/Skin_Sun_Exposed_Lower_leg	+
AITD	18	ENSG00000136147	PHF11	13	50069746	50103123	1	protein_coding	5	53	BIOSQTL/BIOS_eQTL_geneLevel:GTEx/v8/Whole_Blood:GTEx/v8/Cells_Cultured_fibroblasts	-
AITD	18	ENSG00000136144	RCBTB1	13	50106082	50159719	-1	protein_coding	0	53	DICE/Monocyte_non_classical:BIOSQTL/BIOS_eQTL_geneLevel:GTEx/v8/Skin_Not_Sun_Exposed_Suprapubic:GTEx/v8/Skin_Sun_Exposed_Lower_leg	-
AITD	18	ENSG00000123179	EBPL	13	50234859	50265611	-1	protein_coding	0	1	BIOSQTL/BIOS_eQTL_geneLevel	+
AITD	19	ENSG00000086666	ZFAND6	15	80351910	80430735	1	protein_coding	3	0	NA	NA
AITD	19	ENSG00000103876	FAH	15	80444832	80479288	1	protein_coding	6	0	NA	NA
AITD	19	ENSG00000259967	RP11-2E17.2	15	80458265	80459322	1	lincRNA	2	0	NA	NA
AITD	19	ENSG00000259417	RP11-2E17.1	15	80487826	80544555	-1	lincRNA	6	0	NA	NA
AITD	19	ENSG00000259361	LINC00927	15	80555410	80634147	-1	lincRNA	1	0	NA	NA
Hashimoto's	1	ENSG00000224805	LINC00853	1	47644922	47646011	1	antisense	0	5	BIOSQTL/BIOS_eQTL_geneLevel	+
Hashimoto's	1	ENSG00000162367	TAL1	1	47681962	47697892	-1	protein_coding	1	0	NA	NA
Hashimoto's	1	ENSG00000123473	STIL	1	47715811	47779819	-1	protein_coding	2	4	GTEx/v8/Artery_Tibial	+
Hashimoto's	1	ENSG00000162368	CMPK1	1	47799469	47844511	1	protein_coding	0	6	GTEx/v8/Artery_Tibial	+
Hashimoto's	1	ENSG00000225762	RP11-511I2.2	1	47846600	47874149	-1	antisense	1	0	NA	NA
Hashimoto's	2	ENSG00000234807	LINC01135	1	59250823	59365384	1	lincRNA	1	0	NA	NA
Hashimoto's	3	ENSG00000198771	RCSD1	1	167599330	167675486	1	protein_coding	4	0	NA	NA
Hashimoto's	4	ENSG00000017260	ATP2C1	3	130569439	130735556	1	protein_coding	2	0	NA	NA
Hashimoto's	4	ENSG00000250592	RP11-39E3.3	3	130618258	130648820	-1	antisense	1	0	NA	NA
Hashimoto's	4	ENSG00000114670	NEK11	3	130745694	131069309	1	protein_coding	1	0	NA	NA
Hashimoto's	4	ENSG00000196353	CPNE4	3	131252399	132004254	-1	protein_coding	3	0	NA	NA
Hashimoto's	6	ENSG00000113504	SLC12A7	5	1050499	1112150	-1	protein_coding	0	1	GTEx/v8/Whole_Blood:GTEx/v8/Cells_Cultured_fibroblasts	+
Hashimoto's	8	ENSG00000198822	GRM3	7	86273230	86494200	1	protein_coding	1	0	NA	NA
Hashimoto's	8	ENSG00000164659	ELAPOR2	7	86506222	86689015	-1	protein_coding	4	0	NA	NA
Hashimoto's	9	ENSG00000076641	PAG1	8	81880045	82024303	-1	protein_coding	12	0	NA	NA
Hashimoto's	9	ENSG00000254060	RP11-172E10.1	8	81949199	81953066	1	lincRNA	1	0	NA	NA
Hashimoto's	10	ENSG00000130948	HSD17B3	9	98997588	99064434	-1	protein_coding	18	18	BIOSQTL/BIOS_eQTL_geneLevel:GTEx/v8/Adipose_Subcutaneous	+
Hashimoto's	13	ENSG00000086666	ZFAND6	15	80351910	80430735	1	protein_coding	3	0	NA	NA
Hashimoto's	13	ENSG00000103876	FAH	15	80444832	80479288	1	protein_coding	6	0	NA	NA
Hashimoto's	13	ENSG00000259967	RP11-2E17.2	15	80458265	80459322	1	lincRNA	2	0	NA	NA
Hashimoto's	13	ENSG00000259417	RP11-2E17.1	15	80487826	80544555	-1	lincRNA	6	0	NA	NA
Hashimoto's	13	ENSG00000259361	LINC00927	15	80555410	80634147	-1	lincRNA	1	0	NA	NA
Hashimoto's	14	ENSG00000251209	LINC00923	15	98285448	98417780	-1	protein_coding	15	0	NA	NA
Hashimoto's	15	ENSG00000134775	FHOD3	18	33877677	34360018	1	protein_coding	22	0	NA	NA

## Sheet: Suppl.Table.3
Supplementary Table 3. Summary of suggested (p<0.001) gene-level associations (MAGMA analysis) for atopic and autoimmune comorbidities in alopecia areata
Phenotype	Ensembl ID	Symbol	Chr	Start (-1kb)	End (+1kb)	# Variants	# Param	N	Z	p
Comorbidities (any)	ENSG00000136147	PHF11	13	50068746	50104123	103	11	2252	4.0665	2.3863e-05
Comorbidities (any)	ENSG00000177688	SUMO4	6	149720495	149723177	10	3	2252	3.8576	5.725e-05
Comorbidities (any)	ENSG00000198099	ADH4	4	100043808	100079949	199	8	2252	3.6621	0.00012509
Comorbidities (any)	ENSG00000197818	SLC9A8	20	48428250	48509779	164	20	2249	3.6508	0.00013071
Comorbidities (any)	ENSG00000060339	CCAR1	10	70479769	70553134	101	10	2246	3.6457	0.00013332
Comorbidities (any)	ENSG00000136169	SETDB2	13	50017429	50070138	128	12	2248	3.5456	0.00019586
Comorbidities (any)	ENSG00000143772	ITPKB	1	226818391	226928024	120	22	2241	3.5427	0.00019805
Comorbidities (any)	ENSG00000132965	ALOX5AP	13	31308645	31339556	116	18	2248	3.4408	0.00029004
Comorbidities (any)	ENSG00000110841	PPFIBP1	12	27675364	27849497	369	34	2248	3.3907	0.00034858
Comorbidities (any)	ENSG00000100297	MCM5	22	35795056	35822423	57	12	2248	3.3404	0.00041829
Comorbidities (any)	ENSG00000181026	AEN	15	89163527	89176513	41	5	2244	3.2808	0.00051757
Comorbidities (any)	ENSG00000167323	STIM1	11	3874757	4115439	242	24	2249	3.1742	0.00075124
Comorbidities (any)	ENSG00000141452	RMC1	18	21082473	21112746	30	4	2247	3.1533	0.00080708
Comorbidities (any)	ENSG00000144481	TRPM8	2	234825043	234929166	273	37	2251	3.142	0.00083893
Comorbidities (any)	ENSG00000055208	TAB2	6	149538777	149733749	507	31	2250	3.1346	0.00086044
Comorbidities (any)	ENSG00000126749	EMG1	12	7071408	7106520	32	4	2249	3.1184	0.00090909
Atopic (only)	ENSG00000198099	ADH4	4	100043808	100079949	199	8	1857	3.7383	9.265e-05
Atopic (only)	ENSG00000100297	MCM5	22	35795056	35822423	57	12	1855	3.6102	0.00015298
Atopic (only)	ENSG00000123607	TTC21B	2	166712985	166811353	184	20	1856	3.5243	0.00021232
Atopic (only)	ENSG00000136147	PHF11	13	50068746	50104123	103	11	1858	3.4718	0.00025847
Atopic (only)	ENSG00000268280	AC008914.1	5	55223468	55225569	2	1	1852	3.4096	0.00032529
Atopic (only)	ENSG00000111325	OGFOD2	12	123458127	123465590	6	2	1855	3.3764	0.00036724
Atopic (only)	ENSG00000181026	AEN	15	89163527	89176513	41	5	1851	3.3565	0.00039465
Atopic (only)	ENSG00000182196	ARL6IP4	12	123463607	123468456	2	1	1856	3.2974	0.00048799
Atopic (only)	ENSG00000188076	SCGB1C1	11	192080	195573	1	1	1828	3.2954	0.00049134
Atopic (only)	ENSG00000186207	LCE5A	1	152482320	152485653	9	2	1850	3.2637	0.00054975
Atopic (only)	ENSG00000125810	CD93	20	23058986	23067977	4	2	1856	3.249	0.00057907
Atopic (only)	ENSG00000169509	CRCT1	1	152485978	152489486	8	2	1857	3.2319	0.00061493
Atopic (only)	ENSG00000178726	THBD	20	23025270	23031378	6	3	1854	3.2304	0.00061813
Atopic (only)	ENSG00000150630	VEGFC	4	177603689	177714881	232	10	1855	3.2262	0.00062732
Atopic (only)	ENSG00000197818	SLC9A8	20	48428250	48509779	164	20	1856	3.2023	0.00068171
Atopic (only)	ENSG00000182111	ZNF716	7	57508883	57534252	16	2	1856	3.2005	0.00068598
Atopic (only)	ENSG00000060339	CCAR1	10	70479769	70553134	101	10	1853	3.1858	0.00072188
Atopic (only)	ENSG00000214194	SMIM30	7	112755773	112759668	9	3	1850	3.1659	0.00077302
Atopic (only)	ENSG00000141452	RMC1	18	21082473	21112746	30	4	1854	3.1246	0.00089012
Atopic (only)	ENSG00000167656	LY6D	8	143865296	143869008	10	2	1851	3.11	0.00093553
Autoimmune (only)	ENSG00000139351	SYCP3	12	102121426	102134250	13	5	1205	4.049	2.5719e-05
Autoimmune (only)	ENSG00000177688	SUMO4	6	149720495	149723177	10	3	1207	3.8495	5.9187e-05
Autoimmune (only)	ENSG00000134262	AP4B1	1	114436370	114448823	21	5	1203	3.7854	7.6722e-05
Autoimmune (only)	ENSG00000116095	PLEKHA3	2	179344195	179382189	67	13	1202	3.7368	9.3179e-05
Autoimmune (only)	ENSG00000118655	DCLRE1B	1	114446763	114457708	11	4	1201	3.697	0.00010908
Autoimmune (only)	ENSG00000188761	BCL2L15	1	114419790	114431169	12	3	1204	3.6082	0.00015417
Autoimmune (only)	ENSG00000120242	IFNA8	9	21408146	21411184	8	3	1208	3.5766	0.00017406
Autoimmune (only)	ENSG00000111666	CHPT1	12	102089725	102138918	71	14	1203	3.4253	0.00030706
Autoimmune (only)	ENSG00000124196	GTSF1L	20	42353804	42356638	2	1	1193	3.3989	0.00033825
Autoimmune (only)	ENSG00000198168	SVIP	11	22834345	22852845	16	4	1202	3.3988	0.00033836
Autoimmune (only)	ENSG00000173531	MST1	3	49720380	49727934	8	4	1208	3.394	0.00034444
Autoimmune (only)	ENSG00000155657	TTN	2	179389716	179696529	453	27	1208	3.3753	0.0003687
Autoimmune (only)	ENSG00000055208	TAB2	6	149538777	149733749	507	31	1206	3.3724	0.00037258			y
Autoimmune (only)	ENSG00000115808	STRN	2	37069783	37194615	253	15	1205	3.3666	0.00038048
Autoimmune (only)	ENSG00000134508	CABLES1	18	20713528	20841431	165	22	1206	3.2721	0.00053369
Autoimmune (only)	ENSG00000165621	OXGR1	13	97636973	97647984	1	1	1201	3.2078	0.00066868
Autoimmune (only)	ENSG00000182447	OTOL1	3	161213596	161222730	36	4	1205	3.1889	0.00071414
Autoimmune (only)	ENSG00000164062	APEH	3	49710435	49722396	12	3	1208	3.1535	0.00080676
Autoimmune (only)	ENSG00000136147	PHF11	13	50068746	50104123	103	11	1208	3.1089	0.00093891
Atopic+Autoimmune	ENSG00000091129	NRCAM	7	107787068	108098161	980	45	1184	3.9828	3.4058e-05
Atopic+Autoimmune	ENSG00000164967	RPP25L	9	34609483	34613101	4	2	1185	3.8066	7.0438e-05
Atopic+Autoimmune	ENSG00000177683	THAP5	7	108193987	108211194	36	6	1184	3.5519	0.00019121
Atopic+Autoimmune	ENSG00000205143	ARID3C	9	34620376	34629104	14	4	1185	3.5222	0.000214
Atopic+Autoimmune	ENSG00000136826	KLF4	9	110246133	110253763	17	2	1184	3.5127	0.0002218
Atopic+Autoimmune	ENSG00000164105	SAP30	4	174290120	174299683	7	2	1184	3.4848	0.00024624
Atopic+Autoimmune	ENSG00000125084	WNT1	12	49371398	49376459	2	1	1181	3.2935	0.00049476
Atopic+Autoimmune	ENSG00000110888	CAPRIN2	12	30861486	30908885	123	12	1181	3.2564	0.00056422
Atopic+Autoimmune	ENSG00000072274	TFRC	3	195753054	195810060	113	17	1182	3.2189	0.00064336
Atopic+Autoimmune	ENSG00000164106	SCRG1	4	174304852	174328531	14	4	1183	3.1778	0.00074195
Atopic+Autoimmune	ENSG00000183762	KREMEN1	22	29468066	29565321	179	23	1182	3.1658	0.00077327
Atopic+Autoimmune	ENSG00000086102	NFX1	9	33289509	33372155	70	9	1182	3.1127	0.00092701
Atopic+Autoimmune	ENSG00000198771	RCSD1	1	167598330	167676486	185	33	1182	3.1121	0.00092879
Dermatitis	ENSG00000186207	LCE5A	1	152482320	152485653	9	2	1624	4.0019	3.1424e-05
Dermatitis	ENSG00000169509	CRCT1	1	152485978	152489486	8	2	1631	3.9866	3.3509e-05
Dermatitis	ENSG00000198099	ADH4	4	100043808	100079949	199	8	1630	3.8477	5.9606e-05
Dermatitis	ENSG00000143772	ITPKB	1	226818391	226928024	120	22	1623	3.8041	7.1162e-05
Dermatitis	ENSG00000177947	ODF3	11	195738	201261	7	3	1621	3.7239	9.808e-05
Dermatitis	ENSG00000188076	SCGB1C1	11	192080	195573	1	1	1608	3.505	0.0002283
Dermatitis	ENSG00000136147	PHF11	13	50068746	50104123	103	11	1632	3.3933	0.00034526
Dermatitis	ENSG00000114686	MRPL3	3	131180056	131222827	50	6	1632	3.3734	0.00037122
Dermatitis	ENSG00000036257	CUL3	2	225333867	225451110	242	13	1631	3.3232	0.00044502
Dermatitis	ENSG00000113721	PDGFRB	5	149492400	149536435	60	13	1625	3.2461	0.00058493
Dermatitis	ENSG00000025772	TOMM34	20	43569771	43590127	14	3	1629	3.1988	0.00068994
Dermatitis	ENSG00000186350	RXRA	9	137207944	137333431	108	12	1623	3.1843	0.00072561
Dermatitis	ENSG00000165233	CARD19	9	95857500	95876565	26	5	1625	3.1689	0.00076517
Dermatitis	ENSG00000167323	STIM1	11	3874757	4115439	242	24	1629	3.1494	0.00081815
Dermatitis	ENSG00000196812	ZSCAN16	6	28091338	28098860	13	3	1633	3.1165	0.00091508
Dermatitis	ENSG00000135736	CCDC102A	16	57545090	57571511	69	12	1628	3.1134	0.00092486
Rhinitis	ENSG00000166086	JAM3	11	133937820	134022896	204	12	1626	3.7013	0.00010724
Rhinitis	ENSG00000170502	NUDT9	4	88342734	88381606	85	12	1624	3.4696	0.0002606
Rhinitis	ENSG00000151503	NCAPD3	11	134019014	134096348	118	14	1624	3.4456	0.00028487
Rhinitis	ENSG00000164916	FOXK1	7	4682388	4812074	81	12	1618	3.3201	0.00044994
Rhinitis	ENSG00000242802	AP5Z1	7	4814253	4834943	96	7	1624	3.2672	0.00054308
Rhinitis	ENSG00000188782	CATSPER4	1	26516052	26530459	54	9	1624	3.2439	0.00058956
Rhinitis	ENSG00000064703	DDX20	1	112296867	112311638	43	6	1626	3.2193	0.00064243
Rhinitis	ENSG00000214194	SMIM30	7	112755773	112759668	9	3	1620	3.1973	0.00069351
Rhinitis	ENSG00000162076	FLYWCH2	16	2932187	2950383	41	5	1617	3.135	0.00085918
Rhinitis	ENSG00000197818	SLC9A8	20	48428250	48509779	164	20	1624	3.1327	0.00086599
Rhinitis	ENSG00000152404	CWF19L2	11	107196071	107329572	395	23	1625	3.1179	0.00091075
Rhinitis	ENSG00000181026	AEN	15	89163527	89176513	41	5	1620	3.1101	0.00093506
Asthma	ENSG00000177688	SUMO4	6	149720495	149723177	10	3	1322	4.3816	5.8915e-06
Asthma	ENSG00000155463	OXA1L	14	23234731	23242007	10	3	1321	3.7001	0.00010777
Asthma	ENSG00000166960	CCDC178	18	30516366	31022065	707	12	1320	3.6896	0.00011231
Asthma	ENSG00000112414	GPR126	6	142621991	142768403	188	17	1321	3.6434	0.00013454
Asthma	ENSG00000172073	TEX37	2	88823169	88830102	15	2	1317	3.5956	0.00016182
Asthma	ENSG00000055208	TAB2	6	149538777	149733749	507	31	1321	3.5784	0.00017282
Asthma	ENSG00000164985	PSIP1	9	15463064	15512017	92	10	1319	3.5664	0.00018097
Asthma	ENSG00000143891	GALM	2	38892052	38969379	107	11	1318	3.5586	0.00018644
Asthma	ENSG00000233404	FLJ20373	2	102507955	102512150	3	2	1323	3.5156	0.00021935
Asthma	ENSG00000135503	ACVR1B	12	52344451	52391862	65	9	1319	3.4942	0.00023778
Asthma	ENSG00000106785	TRIM14	9	100830557	100882494	30	7	1318	3.4569	0.00027317
Asthma	ENSG00000178199	ZC3H12D	6	149767794	149807197	141	7	1319	3.3027	0.00047885
Asthma	ENSG00000249709	ZNF564	19	12635184	12663356	11	2	1320	3.2603	0.00055656
Asthma	ENSG00000101144	BMP7	20	55742804	55842685	253	21	1320	3.2057	0.0006736
Asthma	ENSG00000164967	RPP25L	9	34609483	34613101	4	2	1322	3.196	0.00069666
Asthma	ENSG00000198099	ADH4	4	100043808	100079949	199	8	1321	3.1792	0.00073848
Asthma	ENSG00000142444	TIMM29	19	11038409	11045211	6	3	1316	3.1724	0.00075582
Asthma	ENSG00000139637	MYG1	12	53692470	53701961	9	1	1324	3.155	0.00080261
Asthma	ENSG00000123349	PFDN5	12	53688075	53694234	8	1	1325	3.1497	0.00081707
Asthma	ENSG00000166016	ABTB2	11	34171535	34380555	335	49	1319	3.1388	0.00084811
Asthma	ENSG00000170175	CHRNB1	17	7347380	7362026	28	5	1318	3.138	0.00085043
Vitiligo	ENSG00000182359	KBTBD3	11	105920825	105949492	47	8	1105	3.6069	0.00015495
Vitiligo	ENSG00000132965	ALOX5AP	13	31308645	31339556	116	18	1107	3.5771	0.00017371
Vitiligo	ENSG00000187522	HSPA14	10	14879163	14914740	41	7	1106	3.4675	0.00026265
Vitiligo	ENSG00000157827	FMNL2	2	153190751	153507348	769	43	1108	3.363	0.00038544
Vitiligo	ENSG00000083168	KAT6A	8	41785997	41910508	126	10	1108	3.3495	0.00040483
Vitiligo	ENSG00000185177	ZNF479	7	57186321	57208571	32	3	1105	3.3458	0.00041022
Vitiligo	ENSG00000242485	MRPL20	1	1336288	1343693	11	2	1106	3.344	0.00041286
Vitiligo	ENSG00000224870	RP4-758J18.2	1	1333902	1338426	9	2	1107	3.3184	0.00045268
Vitiligo	ENSG00000125449	ARMC7	17	73105047	73127360	23	2	1104	3.3102	0.00046617
Vitiligo	ENSG00000187546	AGMO	7	15238943	15602640	820	64	1105	3.2772	0.00052429
Vitiligo	ENSG00000127995	CASD1	7	94137531	94187331	81	9	1108	3.2517	0.00057352
Vitiligo	ENSG00000170190	SLC16A5	17	73082822	73103257	52	8	1105	3.2353	0.00060762
Vitiligo	ENSG00000174792	ODAPH	4	76480258	76492095	30	6	1103	3.1992	0.00068897
Vitiligo	ENSG00000160886	LY6K	8	143780529	143787545	23	3	1105	3.1888	0.00071427
Vitiligo	ENSG00000036672	USP2	11	119224925	119253436	24	3	1104	3.1789	0.00073913
Vitiligo	ENSG00000186891	TNFRSF18	1	1137888	1143071	3	1	1107	3.0989	0.00097127
AITD	ENSG00000198171	DDRGK1	20	3169996	3186331	20	6	1163	4.2143	1.2527e-05
AITD	ENSG00000124196	GTSF1L	20	42353804	42356638	2	1	1148	3.7736	8.0463e-05
AITD	ENSG00000086102	NFX1	9	33289509	33372155	70	9	1160	3.7015	0.00010715
AITD	ENSG00000130948	HSD17B3	9	98996588	99065434	96	16	1156	3.6981	0.00010862
AITD	ENSG00000086065	CHMP5	9	33263940	33282977	18	3	1164	3.6959	0.00010958
AITD	ENSG00000101049	SGK2	20	42186608	42217877	15	4	1159	3.621	0.00014672
AITD	ENSG00000177688	SUMO4	6	149720495	149723177	10	3	1164	3.4332	0.0002982
AITD	ENSG00000107262	BAG1	9	33246818	33265761	20	3	1161	3.3436	0.00041345
AITD	ENSG00000122711	SPINK4	9	33217363	33249565	83	8	1160	3.3433	0.00041401
AITD	ENSG00000198842	DUSP27	1	167062282	167099402	100	12	1160	3.264	0.00054928
AITD	ENSG00000205208	C4orf46	4	159586831	159594407	2	1	1162	3.2446	0.0005881
AITD	ENSG00000171509	RXFP1	4	159235463	159575524	684	17	1162	3.2282	0.00062276
AITD	ENSG00000166913	YWHAB	20	43513317	43538173	35	4	1156	3.228	0.00062319
AITD	ENSG00000131738	KRT33B	17	39518746	39527052	12	3	1163	3.2236	0.00063298
AITD	ENSG00000026297	RNASET2	6	167341992	167371679	71	16	1156	3.2173	0.00064697
AITD	ENSG00000173531	MST1	3	49720380	49727934	8	4	1164	3.2157	0.00065072
AITD	ENSG00000184949	FAM227A	22	38973125	39053634	118	11	1160	3.1766	0.00074512
AITD	ENSG00000183621	ZNF438	10	31108136	31321866	457	28	1160	3.1734	0.00075324
AITD	ENSG00000151503	NCAPD3	11	134019014	134096348	118	14	1161	3.1591	0.00079138
AITD	ENSG00000164062	APEH	3	49710435	49722396	12	3	1164	3.144	0.00083339
AITD	ENSG00000157106	SMG1	16	18815175	18938776	28	1	1162	3.131	0.00087118
AITD	ENSG00000164967	RPP25L	9	34609483	34613101	4	2	1163	3.121	0.00090106
Hashimoto's	ENSG00000124196	GTSF1L	20	42353804	42356638	2	1	1128	4.0285	2.8068e-05
Hashimoto's	ENSG00000101049	SGK2	20	42186608	42217877	15	4	1139	3.9784	3.4693e-05
Hashimoto's	ENSG00000086065	CHMP5	9	33263940	33282977	18	3	1144	3.926	4.3188e-05
Hashimoto's	ENSG00000086102	NFX1	9	33289509	33372155	70	9	1140	3.9196	4.4356e-05
Hashimoto's	ENSG00000198171	DDRGK1	20	3169996	3186331	20	6	1143	3.8218	6.6233e-05
Hashimoto's	ENSG00000130948	HSD17B3	9	98996588	99065434	96	16	1136	3.6571	0.00012755
Hashimoto's	ENSG00000122711	SPINK4	9	33217363	33249565	83	8	1140	3.6532	0.00012951
Hashimoto's	ENSG00000107262	BAG1	9	33246818	33265761	20	3	1141	3.6048	0.00015622
Hashimoto's	ENSG00000196312	HIATL2	9	99659348	99776862	41	4	1144	3.4098	0.00032508
Hashimoto's	ENSG00000164062	APEH	3	49710435	49722396	12	3	1144	3.3575	0.00039328
Hashimoto's	ENSG00000151503	NCAPD3	11	134019014	134096348	118	14	1141	3.3522	0.00040088
Hashimoto's	ENSG00000062194	GPBP1	5	56468775	56561506	42	10	1142	3.3319	0.00043125
Hashimoto's	ENSG00000173531	MST1	3	49720380	49727934	8	4	1144	3.3104	0.0004658
Hashimoto's	ENSG00000168955	TM4SF20	2	228225872	228247711	58	11	1140	3.3085	0.00046894
Hashimoto's	ENSG00000164967	RPP25L	9	34609483	34613101	4	2	1143	3.1979	0.0006921
Hashimoto's	ENSG00000086827	ZW10	11	113602909	113645533	109	14	1143	3.1703	0.00076146
Hashimoto's	ENSG00000166913	YWHAB	20	43513317	43538173	35	4	1136	3.1695	0.00076363
Hashimoto's	ENSG00000181924	COA4	11	73582712	73589033	14	5	1143	3.163	0.00078084
Hashimoto's	ENSG00000188152	NUTM2G	9	99689592	99703535	4	2	1143	3.1461	0.00082732
Hashimoto's	ENSG00000108578	BLMH	17	28574218	28620074	55	7	1145	3.1086	0.0009399
Hashimoto's	ENSG00000174325	DIRC1	2	189597882	189655831	140	7	1142	3.0908	0.00099792

## Sheet: Suppl.Table.4
Supplementary Table 4. Biological pathways overrepresented in the protein-protein interaction networks constructed for atopic and autoimmune comorbidities in alopecia areata
PPI Network	Pathway Name (FDR<0.01, n>2, no disease-specific, top 100)	N Pathway	n Overlap	FDR	Overlapping Genes
Atopic	Relaxin signaling pathway(K)	129	13	1.36e-08	ATF2,AKT1,PIK3R1,SMAD2,JUN,NFKB1,GNB1,FOS,PLCB4,RELA,MAPK1,MAPK3,VEGFC
Atopic	Toll-like receptor signaling pathway(K)	104	12	1.36e-08	AKT1,PIK3R1,JUN,NFKB1,TAB2,MYD88,FOS,IRAK4,RELA,MAPK1,MAPK3,STAT1
Atopic	Osteopontin-mediated events(N)	29	8	2.09e-08	PLAU,PIK3R1,JUN,NFKB1,FOS,RELA,MAPK1,MAPK3
Atopic	Toll-like Receptor Cascades(R)	143	13	3.04e-08	APP,ATF2,UBA52,JUN,NFKB1,UBE2N,TAB2,MYD88,FOS,IRAK4,RELA,MAPK1,MAPK3
Atopic	IL1-mediated signaling events(N)	34	8	5.78e-08	PIK3R1,JUN,NFKB1,UBE2N,TAB2,MYD88,IRAK4,RELA
Atopic	TNF signaling pathway(K)	112	11	2.29e-07	ATF2,AKT1,PIK3R1,JUN,NFKB1,TAB2,FOS,RELA,MAPK1,MAPK3,VEGFC
Atopic	Interleukin-17 signaling(R)	67	9	3.8e-07	ATF2,UBA52,JUN,NFKB1,UBE2N,TAB2,FOS,MAPK1,MAPK3
Atopic	FGF signaling pathway(N)	47	8	4.13e-07	PLAU,AKT1,PIK3R1,JUN,FOS,MAPK1,MAPK3,STAT1
Atopic	Cellular senescence(K)	156	12	4.71e-07	MYC,AKT1,CAPN1,ITPR2,PIK3R1,CCNB1,SMAD2,NFKB1,SLC25A6,RELA,MAPK1,MAPK3
Atopic	ESR-mediated signaling(R)	137	11	9.77e-07	ATF2,YY1,MYC,EP300,AKT1,PIK3R1,JUN,GNB1,FOS,MAPK1,MAPK3
Atopic	Glucocorticoid receptor regulatory network(N)	78	9	9.77e-07	EP300,AKT1,JUN,NFKB1,FOS,RELA,MAPK1,MAPK3,STAT1
Atopic	ATF-2 transcription factor network(N)	58	8	1.28e-06	ATF2,PLAU,EP300,CUL3,JUN,FOS,MAPK1,MAPK3
Atopic	inhibition of cellular proliferation by gleevec(B)	22	6	1.28e-06	MYC,PIK3R1,JUN,FOS,MAPK3,STAT1
Atopic	NOD-like receptor signaling pathway(K)	181	12	1.39e-06	ITPR2,JUN,NFKB1,MAVS,TAB2,MYD88,IRAK4,PLCB4,RELA,MAPK1,MAPK3,STAT1
Atopic	PI3K-Akt signaling pathway(K)	354	16	1.46e-06	ATF2,MYC,AKT1,PDGFRB,MAGI2,F2R,PIK3R1,THEM4,NFKB1,GNB1,ITGB1,RELA,RXRA,MAPK1,MAPK3,VEGFC
Atopic	Fc-epsilon receptor I signaling in mast cells(N)	62	8	1.74e-06	AKT1,PIK3R1,JUN,NFKB1,FOS,RELA,MAPK1,MAPK3
Atopic	Growth hormone synthesis, secretion and action(K)	119	10	1.97e-06	ATF2,EP300,AKT1,ITPR2,PIK3R1,FOS,PLCB4,MAPK1,MAPK3,STAT1
Atopic	VEGFR3 signaling in lymphatic endothelium(N)	25	6	2.05e-06	AKT1,PIK3R1,ITGB1,MAPK1,MAPK3,VEGFC
Atopic	Nongenotropic Androgen signaling(N)	25	6	2.05e-06	AKT1,PIK3R1,GNB1,FOS,MAPK1,MAPK3
Atopic	Thyroid hormone signaling pathway(K)	121	10	2.08e-06	MYC,EP300,AKT1,PIK3R1,PLCB4,RXRA,MAPK1,MAPK3,STAT1,CTNNB1
Atopic	BCR signaling pathway(N)	65	8	2.08e-06	AKT1,PIK3R1,JUN,NFKB1,FOS,RELA,MAPK1,MAPK3
Atopic	cadmium induces dna synthesis and proliferation in macrophages(B)	13	5	2.19e-06	MYC,JUN,FOS,RELA,MAPK3
Atopic	Regulation of Telomerase(N)	68	8	2.77e-06	MYC,AKT1,JUN,NFKB1,SIN3B,FOS,MAPK1,MAPK3
Atopic	Osteoclast differentiation(K)	128	10	3.01e-06	AKT1,PIK3R1,JUN,NFKB1,TAB2,FOS,RELA,MAPK1,MAPK3,STAT1
Atopic	Prolactin signaling pathway(K)	70	8	3.09e-06	AKT1,PIK3R1,NFKB1,FOS,RELA,MAPK1,MAPK3,STAT1
Atopic	MAPK signaling pathway(K)	294	14	3.76e-06	ATF2,MYC,AKT1,PDGFRB,JUN,NFKB1,TAB2,MYD88,FOS,IRAK4,RELA,MAPK1,MAPK3,VEGFC
Atopic	Angiopoietin receptor Tie2-mediated signaling(N)	50	7	4.58e-06	AKT1,PIK3R1,NFKB1,ITGB1,RELA,MAPK1,MAPK3
Atopic	Apoptosis(K)	136	10	4.64e-06	AKT1,CAPN1,ITPR2,PIK3R1,JUN,NFKB1,FOS,RELA,MAPK1,MAPK3
Atopic	C-type lectin receptor signaling pathway(K)	104	9	4.92e-06	AKT1,ITPR2,PIK3R1,JUN,NFKB1,RELA,MAPK1,MAPK3,STAT1
Atopic	Regulation of nuclear SMAD2/3 signaling(N)	77	8	5.56e-06	ATF2,MYC,EP300,AKT1,SMAD2,JUN,SIN3B,FOS
Atopic	Th17 cell differentiation(K)	107	9	5.83e-06	SMAD2,JUN,NFKB1,FOS,RELA,RXRA,MAPK1,MAPK3,STAT1
Atopic	mapkinase signaling pathway(B)	53	7	5.9e-06	ATF2,MYC,JUN,FOS,MAPK1,MAPK3,STAT1
Atopic	Senescence-Associated Secretory Phenotype (SASP)(R)	54	7	6.68e-06	UBA52,JUN,NFKB1,FOS,RELA,MAPK1,MAPK3
Atopic	IL2-mediated signaling events(N)	54	7	6.68e-06	MYC,PIK3R1,JUN,FOS,MAPK1,MAPK3,STAT1
Atopic	TGF-beta signaling pathway(P)	80	8	6.9e-06	ATF2,EP300,SMAD2,JUN,BMP7,ACVR1B,MAPK1,MAPK3
Atopic	B cell receptor signaling pathway(K)	82	8	7.7e-06	AKT1,PIK3R1,JUN,NFKB1,FOS,RELA,MAPK1,MAPK3
Atopic	mechanism of gene regulation by peroxisome proliferators via ppara(B)	35	6	8.52e-06	MYC,JUN,RELA,RXRA,MAPK1,MAPK3
Atopic	Neurotrophin signaling pathway(K)	119	9	1.21e-05	AKT1,PSEN2,PIK3R1,JUN,NFKB1,IRAK4,RELA,MAPK1,MAPK3
Atopic	Platelet activation(K)	124	9	1.56e-05	AKT1,F2R,STIM1,ITPR2,PIK3R1,ITGB1,PLCB4,MAPK1,MAPK3
Atopic	LPA receptor mediated events(N)	63	7	1.58e-05	AKT1,PIK3R1,JUN,NFKB1,GNB1,FOS,RELA
Atopic	IFN-gamma pathway(N)	40	6	1.69e-05	EP300,AKT1,PIK3R1,MAPK1,MAPK3,STAT1
Atopic	Fc epsilon receptor (FCERI) signaling(R)	210	11	2.17e-05	UBA52,ITPR2,PIK3R1,JUN,NFKB1,UBE2N,TAB2,FOS,RELA,MAPK1,MAPK3
Atopic	Rap1 signaling pathway(K)	210	11	2.17e-05	AKT1,PDGFRB,MAGI2,F2R,PIK3R1,ITGB1,PLCB4,MAPK1,MAPK3,VEGFC,CTNNB1
Atopic	AP-1 transcription factor network(N)	70	7	2.89e-05	ATF2,PLAU,MYC,EP300,JUN,FOS,CTNNB1
Atopic	Presenilin action in Notch and Wnt signaling(N)	45	6	3.04e-05	MYC,JUN,FOS,MAPK1,MAPK3,CTNNB1
Atopic	tpo signaling pathway(B)	25	5	3.05e-05	PIK3R1,JUN,FOS,MAPK3,STAT1
Atopic	Estrogen signaling pathway(K)	138	9	3.28e-05	ATF2,AKT1,ITPR2,PIK3R1,JUN,FOS,PLCB4,MAPK1,MAPK3
Atopic	pdgf signaling pathway(B)	26	5	3.35e-05	PIK3R1,JUN,FOS,MAPK3,STAT1
Atopic	S1P2 pathway(N)	26	5	3.35e-05	PIK3R1,JUN,FOS,MAPK1,MAPK3
Atopic	T cell receptor signaling pathway(K)	104	8	3.4e-05	AKT1,PIK3R1,JUN,NFKB1,FOS,RELA,MAPK1,MAPK3
Atopic	IL6-mediated signaling events(N)	47	6	3.54e-05	MYC,AKT1,PIK3R1,JUN,FOS,STAT1
Atopic	Ceramide signaling pathway(N)	48	6	3.99e-05	MYC,AKT1,NFKB1,RELA,MAPK1,MAPK3
Atopic	p73 transcription factor network(N)	77	7	4.39e-05	MYC,EP300,CCNB1,PLK1,NSG1,PFDN5,RELA
Atopic	PIP3 activates AKT signaling(R)	232	11	4.51e-05	ATF2,AKT1,PDGFRB,UBA52,PIK3R1,THEM4,JUN,MYD88,IRAK4,MAPK1,MAPK3
Atopic	CD40/CD40L signaling(N)	29	5	5.1e-05	MYC,AKT1,JUN,NFKB1,RELA
Atopic	Cholinergic synapse(K)	113	8	5.59e-05	AKT1,ITPR2,PIK3R1,GNB1,FOS,PLCB4,MAPK1,MAPK3
Atopic	Retinoic acid receptors-mediated signaling(N)	30	5	6.01e-05	EP300,AKT1,RXRA,MAPK1,MAPK3
Atopic	T cell activation(P)	81	7	6.09e-05	AKT1,PIK3R1,JUN,NFKB1,FOS,MAPK1,MAPK3
Atopic	the 41bb-dependent immune response(B)	14	4	6.49e-05	ATF2,JUN,RELA,MAPK3
Atopic	role of egf receptor transactivation by gpcrs in cardiac hypertrophy(B)	31	5	7.03e-05	MYC,JUN,FOS,RELA,MAPK3
Atopic	toll-like receptor pathway(B)	32	5	7.55e-05	JUN,MYD88,FOS,RELA,MAPK3
Atopic	Signaling by Activin(R)	15	4	7.55e-05	SMAD2,ACVR1B,MAPK1,MAPK3
Atopic	Signaling by TGF-beta Receptor Complex(R)	87	7	8.56e-05	MYC,UBA52,SMAD2,SNW1,ITGB1,MAPK1,MAPK3
Atopic	nerve growth factor pathway (ngf)(B)	16	4	9.71e-05	PIK3R1,JUN,FOS,MAPK3
Atopic	IL2 signaling events mediated by PI3K(N)	35	5	0.000112	MYC,AKT1,PIK3R1,NFKB1,RELA
Atopic	signal transduction through il1r(B)	35	5	0.000112	JUN,MYD88,FOS,RELA,MAPK3
Atopic	Th1 and Th2 cell differentiation(K)	92	7	0.000112	JUN,NFKB1,FOS,RELA,MAPK1,MAPK3,STAT1
Atopic	inactivation of gsk3 by akt causes accumulation of b-catenin in alveolar macrophages(B)	36	5	0.000112	PIK3R1,MYD88,RELA,MAPK3,CTNNB1
Atopic	Thrombin signalling through proteinase activated receptors (PARs)(R)	17	4	0.000112	F2R,GNB1,MAPK1,MAPK3
Atopic	cAMP signaling pathway(K)	216	10	0.000118	EP300,AKT1,F2R,PIK3R1,JUN,NFKB1,FOS,RELA,MAPK1,MAPK3
Atopic	TGF-beta signaling pathway(K)	94	7	0.000123	MYC,EP300,SMAD2,BMP7,ACVR1B,MAPK1,MAPK3
Atopic	IL-17 signaling pathway(K)	94	7	0.000123	JUN,NFKB1,TAB2,FOS,RELA,MAPK1,MAPK3
Atopic	GMCSF-mediated signaling events(N)	37	5	0.000127	PIK3R1,FOS,MAPK1,MAPK3,STAT1
Atopic	ErbB2/ErbB3 signaling events(N)	37	5	0.000127	AKT1,JUN,FOS,MAPK1,MAPK3
Atopic	Ras Pathway(P)	63	6	0.000129	ATF2,AKT1,JUN,MAPK1,MAPK3,STAT1
Atopic	mets affect on macrophage differentiation(B)	18	4	0.000134	JUN,SIN3B,FOS,DDX20
Atopic	GnRH secretion(K)	64	6	0.000141	AKT1,ITPR2,PIK3R1,PLCB4,MAPK1,MAPK3
Atopic	Cytosolic sensors of pathogen-associated DNA (R)	64	6	0.000141	EP300,UBA52,NFKB1,MYD88,RELA,CTNNB1
Atopic	RNA Polymerase II Transcription(R)	913	21	0.000156	ATF2,PHAX,YY1,MYC,EP300,AKT1,UBA52,CCNB1,SMAD2,JUN,NFKB1,SNW1,SNAPC3,FOS,HTT,RELA,RXRA,MAPK1,MAPK3,STAT1,CTNNB1
Atopic	ErbB1 downstream signaling(N)	100	7	0.000156	ATF2,AKT1,JUN,FOS,MAPK1,MAPK3,STAT1
Atopic	Angiogenesis(P)	66	6	0.000156	AKT1,PDGFRB,JUN,FOS,MAPK1,STAT1
Atopic	FOXM1 transcription factor network(N)	40	5	0.000158	MYC,EP300,CCNB1,PLK1,FOS
Atopic	Interleukin-1 family signaling(R)	139	8	0.000163	APP,UBA52,NFKB1,UBE2N,TAB2,MYD88,IRAK4,RELA
Atopic	CDC42 signaling events(N)	70	6	0.000198	ATF2,PIK3R1,JUN,MAPK1,MAPK3,CTNNB1
Atopic	Signaling pathways regulating pluripotency of stem cells(K)	143	8	0.000199	MYC,AKT1,PIK3R1,SMAD2,ACVR1B,MAPK1,MAPK3,CTNNB1
Atopic	igf-1 signaling pathway(B)	21	4	0.000209	PIK3R1,JUN,FOS,MAPK3
Atopic	Signaling by NODAL(R)	21	4	0.000209	SMAD2,ACVR1B,MAPK1,MAPK3
Atopic	Nucleotide-binding domain, leucine rich repeat containing receptor (NLR) signaling pathways(R)	43	5	0.000222	APP,NFKB1,UBE2N,TAB2,RELA
Atopic	Parathyroid hormone synthesis, secretion and action(K)	106	7	0.000224	ATF2,ITPR2,FOS,PLCB4,RXRA,MAPK1,MAPK3
Atopic	Signaling by NOTCH3(R)	44	5	0.000247	EP300,UBA52,PSEN2,SNW1,STAT1
Atopic	Chemokine signaling pathway(K)	192	9	0.000249	AKT1,PIK3R1,NFKB1,GNB1,PLCB4,RELA,MAPK1,MAPK3,STAT1
Atopic	G alpha (q) signalling events(R)	196	9	0.00026	APP,F2R,ITPR2,PIK3R1,GNB1,PLCB4,MAPK1,MAPK3,F2RL1
Atopic	HIF-1 signaling pathway(K)	109	7	0.00026	EP300,AKT1,PIK3R1,NFKB1,RELA,MAPK1,MAPK3
Atopic	tsp-1 induced apoptosis in microvascular endothelial cell(B)	8	3	0.00026	JUN,FOS,MAPK3
Atopic	transcription factor creb and its extracellular signals(B)	24	4	0.000292	AKT1,PIK3R1,MAPK1,MAPK3
Atopic	p53 pathway feedback loops 2(P)	24	4	0.000292	MYC,AKT1,STAT1,CTNNB1
Atopic	Focal adhesion(K)	201	9	0.000294	AKT1,PDGFRB,PIK3R1,JUN,ITGB1,MAPK1,MAPK3,VEGFC,CTNNB1
Atopic	DDX58/IFIH1-mediated induction of interferon-alpha/beta(R)	78	6	0.000299	APP,EP300,UBA52,NFKB1,MAVS,RELA
Atopic	S1P3 pathway(N)	25	4	0.000341	AKT1,PDGFRB,MAPK1,MAPK3
Atopic	fc epsilon receptor i signaling in mast cells(B)	25	4	0.000341	PIK3R1,JUN,FOS,MAPK3
Autoimmune	ESR-mediated signaling(R)	137	16	2.76e-08	MYC,EP300,AKT1,FOXO3,JUN,ESR1,PTK2,STAG1,AGO2,STRN,HSP90AB1,HSP90AA1,PIK3CA,GNAI3,EGFR,GNAI2
Autoimmune	Signaling events mediated by VEGFR1 and VEGFR2(N)	63	12	2.76e-08	AKT1,PRKCA,VTN,PTK2,ARF1,HSP90AB1,HSP90AA1,RHOA,PIK3CA,CDC42,CTNNA1,FYN
Autoimmune	a6b1 and a6b4 Integrin signaling(N)	35	8	4.47e-06	AKT1,PRKCA,ITGB1,YWHAB,MST1,PIK3CA,ITGA6,EGFR
Autoimmune	PI3K-Akt signaling pathway(K)	354	20	7e-06	STK11,MYC,AKT1,PDGFRB,PRKCA,TP53,FOXO3,VTN,PTK2,ITGB1,HSP90AB1,YWHAB,BRCA1,IFNA8,HSP90AA1,PIK3CA,ITGA6,SGK2,THBS2,EGFR
Autoimmune	PIP3 activates AKT signaling(R)	232	16	8.96e-06	AKT1,PDGFRB,PSME3,UBA52,TP53,FOXO3,UBB,EGR1,JUN,ESR1,AGO2,STRN,PIK3CA,TRAF6,EGFR,FYN
Autoimmune	Focal adhesion(K)	201	15	8.96e-06	ACTG1,AKT1,PDGFRB,PRKCA,VTN,JUN,PTK2,ITGB1,RHOA,PIK3CA,ITGA6,THBS2,EGFR,CDC42,FYN
Autoimmune	Signaling by ERBB2(R)	43	8	1.17e-05	AKT1,PRKCA,UBA52,UBB,HSP90AA1,RHOA,PIK3CA,EGFR
Autoimmune	Leukocyte transendothelial migration(K)	114	11	2.88e-05	ACTG1,PRKCA,PTK2,ITGB1,ITGB2,RHOA,PIK3CA,GNAI3,GNAI2,CDC42,CTNNA1
Autoimmune	AP-1 transcription factor network(N)	70	9	2.88e-05	MYC,EP300,TP53,ATF3,BAG1,EGR1,JUN,ESR1,CDK1
Autoimmune	E-cadherin signaling in keratinocytes(N)	21	6	2.88e-05	AKT1,RHOA,PIK3CA,EGFR,CTNNA1,FYN
Autoimmune	FOXM1 transcription factor network(N)	40	7	6.07e-05	MYC,EP300,NEK2,CCNB1,ESR1,CDK1,HSPA1B
Autoimmune	S1P3 pathway(N)	25	6	6.07e-05	AKT1,PDGFRB,RHOA,GNAI3,GNAI2,GNA12
Autoimmune	Nongenotropic Androgen signaling(N)	25	6	6.07e-05	AKT1,PTK2,PIK3CA,GNAI3,GNAI2,CDC42
Autoimmune	CXCR4-mediated signaling events(N)	81	9	6.52e-05	AKT1,PAG1,PTK2,RHOA,GNAI3,GNAI2,CDC42,FYN,STAT2
Autoimmune	S1P2 pathway(N)	26	6	6.52e-05	JUN,RHOA,PIK3CA,GNAI3,GNAI2,GNA12
Autoimmune	S1P4 pathway(N)	14	5	6.52e-05	RHOA,GNAI3,GNAI2,CDC42,GNA12
Autoimmune	Plasma membrane estrogen receptor signaling(N)	42	7	6.65e-05	AKT1,ESR1,STRN,RHOA,PIK3CA,GNAI3,GNAI2
Autoimmune	LPA receptor mediated events(N)	63	8	8.18e-05	AKT1,JUN,PTK2,RHOA,GNAI3,EGFR,GNAI2,GNA12
Autoimmune	Estrogen signaling pathway(K)	138	11	8.84e-05	AKT1,KRT33B,JUN,ESR1,HSP90AB1,HSP90AA1,PIK3CA,GNAI3,EGFR,GNAI2,HSPA1B
Autoimmune	MAPK6/MAPK4 signaling(R)	89	9	0.000109	MYC,PSME3,UBA52,FOXO3,UBB,JUN,AGO2,CDK1,CDC42
Autoimmune	Rap1 signaling pathway(K)	210	13	0.000131	ACTG1,AKT1,PDGFRB,PRKCA,PARD3,ITGB1,ITGB2,RHOA,PIK3CA,GNAI3,EGFR,GNAI2,CDC42
Autoimmune	Mitotic G2-G2/M phases(R)	177	12	0.000131	EP300,NEK2,RBX1,PSME3,UBA52,TP53,CCNB1,UBB,CDK1,HSP90AB1,HSP90AA1,CENPJ
Autoimmune	Phospholipase D signaling pathway(K)	148	11	0.000131	AKT1,PDGFRB,PRKCA,ARF1,GRM3,GRM7,RHOA,PIK3CA,EGFR,GNA12,FYN
Autoimmune	Netrin-mediated signaling events(N)	32	6	0.000131	UNC5B,PTK2,RHOA,PIK3CA,CDC42,FYN
Autoimmune	S1P5 pathway(N)	8	4	0.000131	RHOA,GNAI3,GNAI2,GNA12
Autoimmune	Adherens junction(K)	71	8	0.000131	ACTG1,EP300,PARD3,RHOA,EGFR,CDC42,CTNNA1,FYN
Autoimmune	Signaling by VEGF(R)	95	9	0.000134	AKT1,PRKCA,PTK2,HSP90AA1,RHOA,PIK3CA,CDC42,CTNNA1,FYN
Autoimmune	Axon guidance(K)	182	12	0.000142	UNC5B,PRKCA,PARD3,PTK2,ITGB1,TRPC3,RHOA,PIK3CA,GNAI3,GNAI2,CDC42,FYN
Autoimmune	Thromboxane A2 receptor signaling(N)	54	7	0.000191	AKT1,PRKCA,RHOA,EGFR,GNAI2,GNA12,FYN
Autoimmune	Integrin signalling pathway(P)	158	11	0.000192	ACTG1,PTK2,ITGB1,ARF1,ITGB2,RHOA,PIK3CA,ITGA6,CDC42,FYN,LIMS1
Autoimmune	FLT3 Signaling(R)	36	6	0.000192	AKT1,UBA52,FOXO3,UBB,PIK3CA,FYN
Autoimmune	Trk receptor signaling mediated by PI3K and PLC-gamma(N)	36	6	0.000192	AKT1,FOXO3,EGR1,YWHAB,TRPC3,PIK3CA
Autoimmune	DDX58/IFIH1-mediated induction of interferon-alpha/beta(R)	78	8	0.000202	APP,EP300,UBA52,UBB,HSP90AB1,IFNA8,HSP90AA1,TRAF6
Autoimmune	FoxO signaling pathway(K)	131	10	0.000207	STK11,EP300,AKT1,FOXO3,CCNB1,HOMER2,PRKAG1,PIK3CA,SGK2,EGFR
Autoimmune	Signaling events mediated by Hepatocyte Growth Factor Receptor (c-Met)(N)	80	8	0.000242	AKT1,EGR1,JUN,PTK2,RHOA,PIK3CA,CDC42,CTNNA1
Autoimmune	Alpha-protein kinase 1 signaling pathway(R)	11	4	0.000271	UBA52,UBB,TAB2,TRAF6
Autoimmune	Validated targets of C-MYC transcriptional repression(N)	60	7	0.000289	MYC,EP300,PDGFRB,FOXO3,ITGB1,BRCA1,ITGA6
Autoimmune	p53 pathway feedback loops 2(P)	24	5	0.000322	MYC,AKT1,TP53,SIAH1,PIK3CA
Autoimmune	RNA Polymerase II Transcription(R)	913	28	0.00034	STK11,MYC,EP300,AKT1,USP2,RBX1,KAT6A,PSME3,SRSF5,UBA52,TP53,FOXO3,CCNB1,UBB,JUN,UBE2I,ESR1,AGO2,CDK1,YWHAB,PRKAG1,BRCA1,TRPC3,TNFRSF18,TAL1,CEBPB,EGFR,CENPJ
Autoimmune	Urokinase-type plasminogen activator (uPA) and uPAR-mediated signaling(N)	42	6	0.00034	PDGFRB,GPLD1,VTN,ITGB1,ITGB2,EGFR
Autoimmune	PAR1-mediated thrombin signaling events(N)	43	6	0.000387	PRKCA,RHOA,PIK3CA,GNAI3,GNAI2,GNA12
Autoimmune	LKB1 signaling events(N)	43	6	0.000387	STK11,MYC,TP53,ESR1,YWHAB,HSP90AA1
Autoimmune	FOXA1 transcription factor network(N)	44	6	0.000439	EP300,VTN,JUN,ESR1,BRCA1,CEBPB
Autoimmune	Sphingolipid signaling pathway(K)	119	9	0.000454	AKT1,PRKCA,TP53,RHOA,PIK3CA,GNAI3,GNAI2,GNA12,FYN
Autoimmune	Integrin-linked kinase signaling(N)	45	6	0.000464	AKT1,TNS1,JUN,HSP90AA1,CDC42,LIMS1
Autoimmune	Regulation of Telomerase(N)	68	7	0.000487	MYC,AKT1,JUN,ESR1,HSP90AA1,TERF2,EGFR
Autoimmune	DNA Double Strand Break Response(R)	46	6	0.000487	UBA52,TP53,UBB,UBE2I,UBXN1,BRCA1
Autoimmune	p75(NTR)-mediated signaling(N)	69	7	0.000533	APP,AKT1,SQSTM1,TP53,RHOA,PIK3CA,TRAF6
Autoimmune	Integrins in angiogenesis(N)	47	6	0.000548	AKT1,VTN,PTK2,HSP90AA1,RHOA,PIK3CA
Autoimmune	Signaling by EGFR(R)	48	6	0.000567	UBA52,UBB,PAG1,PIK3CA,EGFR,CDC42
Autoimmune	Posttranslational regulation of adherens junction stability and dissassembly(N)	48	6	0.000567	EGFR,CDC42,GNA12,CTNNA1,FYN,CABLES1
Autoimmune	Deubiquitination(R)	227	12	0.000581	MYC,EP300,USP2,PSME3,UBA52,TP53,UBB,ESR1,CDK1,BRCA1,RHOA,TRAF6
Autoimmune	FoxO family signaling(N)	49	6	0.000582	EP300,AKT1,FOXO3,CCNB1,YWHAB,MST1
Autoimmune	Netrin-1 signaling(R)	49	6	0.000582	UNC5B,SIAH1,PTK2,TRPC3,CDC42,FYN
Autoimmune	Nectin adhesion pathway(N)	30	5	0.000596	PDGFRB,PTK2,PIK3CA,CDC42,CTNNA1
Autoimmune	Cellular response to hypoxia(R)	73	7	0.000641	UBE2D2,EP300,RBX1,PSME3,UBA52,UBB,LIMD1
Autoimmune	Progesterone-mediated oocyte maturation(K)	100	8	0.000659	AKT1,CCNB1,CDK1,HSP90AB1,HSP90AA1,PIK3CA,GNAI3,GNAI2
Autoimmune	SHP2 signaling(N)	51	6	0.000659	PDGFRB,PAG1,RHOA,PIK3CA,GNAI3,EGFR
Autoimmune	Signaling events mediated by PTP1B(N)	52	6	0.000732	AKT1,PDGFRB,RHOA,PIK3CA,EGFR,FYN
Autoimmune	Regulation of nuclear SMAD2/3 signaling(N)	77	7	0.00081	MYC,EP300,AKT1,FOXO3,JUN,ESR1,CEBPB
Autoimmune	Bacterial invasion of epithelial cells(K)	77	7	0.00081	ACTG1,PTK2,ITGB1,RHOA,PIK3CA,CDC42,CTNNA1
Autoimmune	Parathyroid hormone synthesis, secretion and action(K)	106	8	0.000909	MEF2A,PRKCA,EGR1,RHOA,GNAI3,EGFR,GNAI2,GNA12
Autoimmune	RHO GTPases Activate Formins(R)	108	8	0.00093	ACTG1,ZW10,RPS27,ITGB1,RHOA,CDC42,NUP43,FMNL2
Autoimmune	IL1-mediated signaling events(N)	34	5	0.00093	SQSTM1,JUN,TAB2,PIK3CA,TRAF6
Autoimmune	S1P1 pathway(N)	18	4	0.00094	PDGFRB,RHOA,GNAI3,GNAI2
Autoimmune	Signaling mediated by p38-alpha and p38-beta(N)	35	5	0.001	MEF2A,TP53,JUN,ESR1,CEBPB
Autoimmune	IL2 signaling events mediated by PI3K(N)	35	5	0.001	MYC,AKT1,FOXO3,HSP90AA1,PIK3CA
Autoimmune	Toll-like Receptor Cascades(R)	143	9	0.00104	APP,UBE2D2,MEF2A,UBA52,UBB,JUN,TAB2,ITGB2,TRAF6
Autoimmune	Signaling by ERBB4(R)	57	6	0.00104	UBA52,UBB,ESR1,TAB2,PIK3CA,EGFR
Autoimmune	Meiotic synapsis(R)	36	5	0.00104	UBE2I,STAG1,BRCA1,TERF2,SYCP3
Autoimmune	E-cadherin signaling in the nascent adherens junction(N)	36	5	0.00104	AKT1,RHOA,PIK3CA,CDC42,CTNNA1
Autoimmune	ATF-2 transcription factor network(N)	58	6	0.00106	EP300,PRKCA,ATF3,JUN,ESR1,BRCA1
Autoimmune	ErbB signaling pathway(K)	85	7	0.00119	MYC,AKT1,PRKCA,JUN,PTK2,PIK3CA,EGFR
Autoimmune	Regulation of actin cytoskeleton(K)	218	11	0.0013	ACTG1,PDGFRB,PTK2,ITGB1,ITGB2,RHOA,PIK3CA,ITGA6,EGFR,CDC42,GNA12
Autoimmune	Regulation of mRNA stability by proteins that bind AU-rich elements(R)	87	7	0.00137	AKT1,PRKCA,PSME3,UBA52,UBB,YWHAB,HSPA1B
Autoimmune	Signaling events mediated by focal adhesion kinase(N)	61	6	0.00139	JUN,PTK2,ITGB1,RHOA,PIK3CA,FYN
Autoimmune	Neurotrophin signaling pathway(K)	119	8	0.00139	AKT1,TP53,FOXO3,JUN,RHOA,PIK3CA,TRAF6,CDC42
Autoimmune	Endothelins(N)	62	6	0.00139	AKT1,PRKCA,JUN,GNAI3,GNAI2,GNA12
Autoimmune	Signaling events regulated by Ret tyrosine kinase(N)	39	5	0.00139	PRKCA,JUN,PTK2,RHOA,PIK3CA
Autoimmune	Chaperone Mediated Autophagy(R)	21	4	0.00139	UBA52,UBB,HSP90AB1,HSP90AA1
Autoimmune	a4b7 Integrin signaling(N)	8	3	0.00139	PTK2,ITGB1,RHOA
Autoimmune	Class I PI3K signaling events(N)	40	5	0.00144	FOXO3,ARF1,HSP90AA1,RHOA,FYN
Autoimmune	PDGFR-beta signaling pathway(N)	120	8	0.00147	MYC,PDGFRB,PRKCA,PAG1,JUN,YWHAB,RHOA,FYN
Autoimmune	Thyroid hormone signaling pathway(K)	121	8	0.00156	ACTG1,MYC,EP300,AKT1,PRKCA,TP53,ESR1,PIK3CA
Autoimmune	ras signaling pathway(B)	22	4	0.00157	AKT1,RHOA,PIK3CA,CDC42
Autoimmune	Validated nuclear estrogen receptor alpha network(N)	64	6	0.00157	MYC,EP300,JUN,ESR1,BRCA1,CEBPB
Autoimmune	MTOR signalling(R)	41	5	0.00161	STK11,AKT1,CAB39L,YWHAB,PRKAG1
Autoimmune	Chemokine signaling pathway(K)	192	10	0.00177	AKT1,PARD3,FOXO3,PTK2,RHOA,PIK3CA,GNAI3,GNAI2,CDC42,STAT2
Autoimmune	Cell cycle(K)	124	8	0.00183	MYC,EP300,RBX1,TP53,CCNB1,STAG1,CDK1,YWHAB
Autoimmune	TCR signaling(R)	124	8	0.00183	UBE2D2,PSME3,UBA52,UBB,PAG1,TAB2,PIK3CA,TRAF6
Autoimmune	Platelet activation(K)	124	8	0.00183	ACTG1,AKT1,ITGB1,RHOA,PIK3CA,GNAI3,GNAI2,FYN
Autoimmune	Wnt signaling pathway(K)	160	9	0.00185	MYC,EP300,PRKCA,RBX1,TP53,CTBP2,JUN,SIAH1,RHOA
Autoimmune	Interleukin-17 signaling(R)	67	6	0.00185	MEF2A,UBA52,UBB,JUN,TAB2,TRAF6
Autoimmune	Mitotic Prophase(R)	68	6	0.00185	GOLGA2,PRKCA,CCNB1,CDK1,NUP43,NCAPD3
Autoimmune	Mitophagy - animal(K)	68	6	0.00185	SQSTM1,UBA52,TP53,FOXO3,UBB,JUN
Autoimmune	TCR signaling in naïve CD4+ T cells(N)	68	6	0.00185	AKT1,PRKCA,PAG1,TRAF6,CDC42,FYN
Autoimmune	p53 pathway(P)	44	5	0.0019	EP300,AKT1,TP53,SIAH1,PIK3CA
Autoimmune	Osteoclast differentiation(K)	128	8	0.00194	AKT1,SQSTM1,JUN,TAB2,PIK3CA,TRAF6,FYN,STAT2
Autoimmune	Relaxin signaling pathway(K)	129	8	0.00204	RXFP1,AKT1,PRKCA,JUN,PIK3CA,GNAI3,EGFR,GNAI2
Autoimmune	Natural killer cell mediated cytotoxicity(K)	131	8	0.00226	PRKCA,KLRK1,RAET1E,RAET1G,ITGB2,IFNA8,PIK3CA,FYN
Comorbidities	AP-1 transcription factor network(N)	70	13	5.27e-07	ATF2,MYC,TP53,JUN,FOS,CTNNB1,ETS1,PLAU,EP300,BAG1,ESR1,SP1,CDK1
Comorbidities	PI3K-Akt signaling pathway(K)	354	26	1.42e-06	ATF2,MYC,AKT1,PRKCA,TP53,PDGFB,PIK3R1,PTK2,BRCA1,IFNA8,SGK2,RXRA,VEGFC,STK11,PDGFRB,MAGI2,F2R,FOXO3,THEM4,NFKB1,GNB1,ITGB1,HSP90AB1,YWHAB,THBS2,NTRK2
Comorbidities	ESR-mediated signaling(R)	137	15	1.02e-05	ATF2,MYC,AKT1,PIK3R1,JUN,PTK2,STRN,FOS,EP300,FOXO3,ESR1,SP1,GNB1,HSP90AB1,SRC
Comorbidities	Rap1 signaling pathway(K)	210	18	1.78e-05	ACTB,AKT1,PRKCA,PDGFB,PIK3R1,RHOA,PLCB4,VEGFC,CTNNB1,PDGFRB,MAGI2,F2R,DRD2,GNAS,ITGB1,ITGB2,SRC,CDC42
Comorbidities	Regulation of nuclear SMAD2/3 signaling(N)	77	11	3.25e-05	ATF2,MYC,AKT1,JUN,FOS,EP300,SAP30,FOXO3,ESR1,SP1,CEBPB
Comorbidities	IL1-mediated signaling events(N)	34	8	3.25e-05	PIK3R1,JUN,SQSTM1,NFKB1,UBE2N,TAB2,MYD88,TRAF6
Comorbidities	Estrogen signaling pathway(K)	138	14	4.67e-05	ATF2,AKT1,PIK3R1,KRT33B,JUN,FOS,PLCB4,HSPA1B,HSPA2,ESR1,SP1,GNAS,HSP90AB1,SRC
Comorbidities	Nongenotropic Androgen signaling(N)	25	7	4.74e-05	AKT1,PIK3R1,PTK2,FOS,GNB1,SRC,CDC42
Comorbidities	PIP3 activates AKT signaling(R)	232	18	4.95e-05	ATF2,AKT1,PSME3,TP53,UBA52,PDGFB,PIK3R1,JUN,STRN,PDGFRB,FOXO3,UBB,UBC,THEM4,ESR1,MYD88,TRAF6,SRC
Comorbidities	Toll-like Receptor Cascades(R)	143	14	5.04e-05	ATF2,APP,UBA52,JUN,FOS,UBE2D2,UBB,UBC,NFKB1,UBE2N,TAB2,MYD88,ITGB2,TRAF6
Comorbidities	Thyroid hormone signaling pathway(K)	121	13	5.04e-05	ACTB,MYC,AKT1,PRKCA,TP53,PIK3R1,PLCB4,RXRA,STAT1,CTNNB1,EP300,ESR1,SRC
Comorbidities	Interleukin-17 signaling(R)	67	10	5.04e-05	ATF2,UBA52,JUN,FOS,UBB,UBC,NFKB1,UBE2N,TAB2,TRAF6
Comorbidities	FOXM1 transcription factor network(N)	40	8	6.83e-05	MYC,FOS,HSPA1B,EP300,NEK2,ESR1,SP1,CDK1
Comorbidities	Relaxin signaling pathway(K)	129	13	8.13e-05	ATF2,RXFP1,AKT1,PRKCA,PIK3R1,JUN,FOS,PLCB4,VEGFC,NFKB1,GNB1,GNAS,SRC
Comorbidities	Focal adhesion(K)	201	16	8.62e-05	ACTB,AKT1,PRKCA,PDGFB,PIK3R1,JUN,PTK2,RHOA,VEGFC,CTNNB1,PPP1CC,PDGFRB,ITGB1,SRC,THBS2,CDC42
Comorbidities	ATF-2 transcription factor network(N)	58	9	8.62e-05	ATF2,PRKCA,JUN,BRCA1,FOS,PLAU,EP300,CUL3,ESR1
Comorbidities	Plasma membrane estrogen receptor signaling(N)	42	8	8.62e-05	AKT1,PIK3R1,STRN,RHOA,ESR1,GNB1,GNAS,SRC
Comorbidities	Signaling by ERBB2(R)	43	8	8.62e-05	AKT1,PRKCA,UBA52,PIK3R1,RHOA,UBB,UBC,SRC
Comorbidities	Nectin adhesion pathway(N)	30	7	8.62e-05	PDGFB,PIK3R1,PTK2,CTNNB1,PDGFRB,SRC,CDC42
Comorbidities	Deubiquitination(R)	227	17	8.71e-05	ACTB,MYC,PSME3,TP53,UBA52,BRCA1,RHOA,EP300,USP2,HGS,UBB,UBC,ESR1,CDK1,TRAF2,TRAF6,FOXK1
Comorbidities	Alpha-protein kinase 1 signaling pathway(R)	11	5	9.24e-05	UBA52,UBB,UBC,TAB2,TRAF6
Comorbidities	DDX58/IFIH1-mediated induction of interferon-alpha/beta(R)	78	10	0.000109	APP,UBA52,IFNA8,EP300,UBB,UBC,NFKB1,HSP90AB1,TRAF2,TRAF6
Comorbidities	DNA Double Strand Break Response(R)	46	8	0.000111	TP53,UBA52,UBXN1,BRCA1,UBB,UBC,UBE2I,UBE2N
Comorbidities	E-cadherin signaling in keratinocytes(N)	21	6	0.000111	AKT1,PIK3R1,JUP,RHOA,CTNNB1,SRC
Comorbidities	Signaling events mediated by Hepatocyte Growth Factor Receptor (c-Met)(N)	80	10	0.000118	AKT1,PIK3R1,JUN,PTK2,RHOA,CTNNB1,ETS1,HGS,SRC,CDC42
Comorbidities	Signaling events mediated by VEGFR1 and VEGFR2(N)	63	9	0.000119	AKT1,PRKCA,PIK3R1,PTK2,RHOA,CTNNB1,HSP90AB1,SRC,CDC42
Comorbidities	LPA receptor mediated events(N)	63	9	0.000119	AKT1,PIK3R1,JUN,PTK2,FOS,RHOA,NFKB1,GNB1,SRC
Comorbidities	Signaling by EGFR(R)	48	8	0.000129	UBA52,PIK3R1,PAG1,HGS,UBB,UBC,SRC,CDC42
Comorbidities	MAPK signaling pathway(K)	294	19	0.000129	ATF2,MYC,AKT1,PRKCA,TP53,PDGFB,JUN,FOS,VEGFC,HSPA1B,PDGFRB,HSPA2,NFKB1,TAB2,MYD88,TRAF2,TRAF6,CDC42,NTRK2
Comorbidities	C-MYB transcription factor network(N)	82	10	0.000129	MYC,GATA1,ETS1,TOM1,EP300,WNT1,UBE2I,SP1,TAB2,CEBPB
Comorbidities	a6b1 and a6b4 Integrin signaling(N)	35	7	0.000144	AKT1,PRKCA,PIK3R1,MST1,RXRA,ITGB1,YWHAB
Comorbidities	Angiogenesis(P)	66	9	0.000145	AKT1,JUN,PTK2,FOS,RHOA,STAT1,ETS1,PDGFRB,WNT1
Comorbidities	HIF-1-alpha transcription factor network(N)	66	9	0.000145	TFRC,AKT1,HMOX1,JUN,FOS,ETS1,EP300,SP1,ITGB2
Comorbidities	E-cadherin signaling in the nascent adherens junction(N)	36	7	0.000157	AKT1,PIK3R1,JUP,RHOA,CTNNB1,SRC,CDC42
Comorbidities	Regulation of Telomerase(N)	68	9	0.000166	MYC,AKT1,JUN,FOS,TERF2,SAP30,ESR1,NFKB1,SP1
Comorbidities	p53 pathway feedback loops 2(P)	24	6	0.000166	MYC,AKT1,TP53,SIAH1,STAT1,CTNNB1
Comorbidities	Signaling by MET(R)	52	8	0.000181	UBA52,PIK3R1,PTK2,HGS,UBB,UBC,ITGB1,SRC
Comorbidities	Prolactin signaling pathway(K)	70	9	0.000197	AKT1,LHB,PIK3R1,FOS,STAT1,FOXO3,ESR1,NFKB1,SRC
Comorbidities	RNA Polymerase II Transcription(R)	913	37	0.000256	ATF2,MYC,AKT1,PSME3,TP53,UBA52,GATA1,JUN,SNW1,BRCA1,FOS,TAL1,RXRA,STAT1,CENPJ,CTNNB1,STK11,EP300,LMO2,USP2,KAT6A,SRSF5,FOXO3,UBB,UBC,UBE2I,ESR1,NFKB1,SP1,CDK1,YWHAB,SNAPC3,TRPC3,TNFRSF18,CEBPB,SRC,KLF4
Comorbidities	Wnt signaling pathway(K)	160	13	0.000293	MYC,PRKCA,TP53,CTBP2,JUN,SIAH1,RHOA,PLCB4,CTNNB1,EP300,WNT1,LRP5,LRP6
Comorbidities	Signaling by ERBB4(R)	57	8	0.000293	UBA52,PIK3R1,PSEN2,UBB,UBC,ESR1,TAB2,SRC
Comorbidities	Signaling by VEGF(R)	95	10	0.000316	AKT1,PRKCA,PIK3R1,JUP,PTK2,RHOA,VEGFC,THEM4,SRC,CDC42
Comorbidities	Nucleotide-binding domain, leucine rich repeat containing receptor (NLR) signaling pathways(R)	43	7	0.000364	APP,HMOX1,NFKB1,UBE2N,TAB2,HSP90AB1,TRAF6
Comorbidities	Neurotrophin signaling pathway(K)	119	11	0.000373	AKT1,TP53,PIK3R1,JUN,RHOA,PSEN2,FOXO3,NFKB1,TRAF6,CDC42,NTRK2
Comorbidities	PDGFR-beta signaling pathway(N)	120	11	0.000375	MYC,PRKCA,PDGFB,PAG1,JUN,FOS,RHOA,STAT1,PDGFRB,YWHAB,SRC
Comorbidities	CD40/CD40L signaling(N)	29	6	0.000375	MYC,AKT1,JUN,NFKB1,TRAF2,TRAF6
Comorbidities	FOXA1 transcription factor network(N)	44	7	0.000392	JUN,BRCA1,FOS,EP300,ESR1,SP1,CEBPB
Comorbidities	Signaling by NOTCH3(R)	44	7	0.000392	UBA52,SNW1,STAT1,EP300,PSEN2,UBB,UBC
Comorbidities	CXCR4-mediated signaling events(N)	81	9	0.000442	AKT1,PAG1,PTK2,RHOA,STAT1,HGS,GNB1,SRC,CDC42
Comorbidities	TCR signaling(R)	124	11	0.000468	PSME3,UBA52,PIK3R1,PAG1,UBE2D2,UBB,UBC,NFKB1,UBE2N,TAB2,TRAF6
Comorbidities	Platelet activation(K)	124	11	0.000468	ACTB,AKT1,PIK3R1,RHOA,PLCB4,PPP1CC,F2R,STIM1,GNAS,ITGB1,SRC
Comorbidities	Endosomal Sorting Complex Required For Transport (ESCRT)(R)	31	6	0.00047	UBA52,HGS,CHMP4B,UBB,UBC,CHMP5
Comorbidities	amb2 Integrin signaling(N)	31	6	0.00047	MST1,RHOA,JAM3,PLAU,NFKB1,ITGB2
Comorbidities	Toll-like receptor signaling pathway(K)	104	10	0.000504	AKT1,PIK3R1,JUN,IFNA8,FOS,STAT1,NFKB1,TAB2,MYD88,TRAF6
Comorbidities	FGF signaling pathway(N)	47	7	0.000508	AKT1,PIK3R1,JUN,FOS,STAT1,PLAU,SRC
Comorbidities	IL6-mediated signaling events(N)	47	7	0.000508	MYC,AKT1,PIK3R1,JUN,FOS,STAT1,CEBPB
Comorbidities	Netrin-mediated signaling events(N)	32	6	0.000517	UNC5B,PIK3R1,PTK2,RHOA,SRC,CDC42
Comorbidities	BCR signaling pathway(N)	65	8	0.000531	AKT1,PIK3R1,PAG1,JUN,FOS,ETS1,NFKB1,TRAF6
Comorbidities	Posttranslational regulation of adherens junction stability and dissassembly(N)	48	7	0.000531	JUP,CTNNB1,HGS,SRC,CDC42,NTRK2,CABLES1
Comorbidities	Parathyroid hormone synthesis, secretion and action(K)	106	10	0.00054	ATF2,PRKCA,FOS,RHOA,PLCB4,RXRA,SP1,GNAS,LRP5,LRP6
Comorbidities	Oncogene Induced Senescence(R)	33	6	0.000561	TP53,UBA52,ETS1,UBB,UBC,SP1
Comorbidities	RHO GTPases Activate Formins(R)	108	10	0.00063	ACTB,ZW10,RPS27,RHOA,PPP1CC,ITGB1,SRC,CDC42,NUP43,FMNL2
Comorbidities	Signaling by TGF-beta Receptor Complex(R)	87	9	0.000638	MYC,UBA52,SNW1,RHOA,PPP1CC,UBB,UBC,SP1,ITGB1
Comorbidities	p75 NTR receptor-mediated signalling(R)	88	9	0.000638	UBA52,RHOA,SQSTM1,PSEN2,UBB,UBC,NFKB1,MYD88,TRAF6
Comorbidities	N-cadherin signaling events(N)	34	6	0.000638	PIK3R1,JUP,RHOA,CTNNB1,LRP5,CDC42
Comorbidities	p75(NTR)-mediated signaling(N)	69	8	0.000693	APP,AKT1,TP53,PIK3R1,RHOA,SQSTM1,MYD88,TRAF6
Comorbidities	MAPK6/MAPK4 signaling(R)	89	9	0.000695	MYC,PSME3,UBA52,JUN,FOXO3,UBB,UBC,CDK1,CDC42
Comorbidities	TCF dependent signaling in response to WNT(R)	160	12	0.00071	MYC,AKT1,PSME3,UBA52,CTNNB1,EP300,CUL3,UBB,UBC,WNT1,LRP5,LRP6
Comorbidities	Interleukin-4 and Interleukin-13 signaling(R)	111	10	0.00071	MYC,AKT1,TP53,PIK3R1,HMOX1,FOS,STAT1,FOXO3,ITGB1,ITGB2
Comorbidities	TNF signaling pathway(K)	112	10	0.00071	ATF2,AKT1,PIK3R1,JUN,FOS,VEGFC,NFKB1,TAB2,TRAF2,CEBPB
Comorbidities	inhibition of cellular proliferation by gleevec(B)	22	5	0.00071	MYC,PIK3R1,JUN,FOS,STAT1
Comorbidities	FLT3 Signaling(R)	36	6	0.000737	AKT1,UBA52,PIK3R1,FOXO3,UBB,UBC
Comorbidities	Trk receptor signaling mediated by PI3K and PLC-gamma(N)	36	6	0.000737	AKT1,PIK3R1,FOXO3,YWHAB,TRPC3,SRC
Comorbidities	Leukocyte transendothelial migration(K)	114	10	0.000801	ACTB,PRKCA,PIK3R1,PTK2,RHOA,JAM3,CTNNB1,ITGB1,ITGB2,CDC42
Comorbidities	Validated transcriptional targets of AP1 family members Fra1 and Fra2(N)	37	6	0.000855	HMOX1,JUN,PLAU,EP300,SP1,THBD
Comorbidities	Interleukin-1 family signaling(R)	139	11	0.000885	APP,PSME3,UBA52,SQSTM1,UBB,UBC,NFKB1,UBE2N,TAB2,MYD88,TRAF6
Comorbidities	C-type lectin receptors (CLRs)(R)	139	11	0.000885	PSME3,UBA52,UBE2D2,EP300,UBB,UBC,NFKB1,UBE2N,TAB2,TRAF6,SRC
Comorbidities	Senescence-Associated Secretory Phenotype (SASP)(R)	54	7	0.0009	UBA52,JUN,FOS,UBB,UBC,NFKB1,CEBPB
Comorbidities	Growth hormone synthesis, secretion and action(K)	119	10	0.00106	ATF2,AKT1,PRKCA,PIK3R1,PTK2,FOS,PLCB4,STAT1,EP300,GNAS
Comorbidities	Signaling events regulated by Ret tyrosine kinase(N)	39	6	0.00106	PRKCA,PIK3R1,JUN,PTK2,RHOA,SRC
Comorbidities	cadmium induces dna synthesis and proliferation in macrophages(B)	13	4	0.00106	MYC,PRKCA,JUN,FOS
Comorbidities	oxidative stress induced gene expression via nrf2(B)	13	4	0.00106	PRKCA,HMOX1,JUN,FOS
Comorbidities	S1P3 pathway(N)	25	5	0.00113	AKT1,PDGFB,RHOA,PDGFRB,SRC
Comorbidities	tpo signaling pathway(B)	25	5	0.00113	PRKCA,PIK3R1,JUN,FOS,STAT1
Comorbidities	Inflammatory mediator regulation of TRP channels(K)	98	9	0.00114	PRKCA,PIK3R1,TRPM8,PLCB4,F2RL1,PPP1CC,ASIC2,GNAS,SRC
Comorbidities	Bacterial invasion of epithelial cells(K)	77	8	0.00117	ACTB,PIK3R1,PTK2,RHOA,CTNNB1,ITGB1,SRC,CDC42
Comorbidities	p73 transcription factor network(N)	77	8	0.00117	MYC,GATA1,EP300,FOXO3,NSG1,SP1,CDK1,PFDN5
Comorbidities	Phospholipase D signaling pathway(K)	148	11	0.00118	AKT1,PRKCA,PDGFB,PIK3R1,RHOA,PLCB4,PDGFRB,F2R,GNAS,GRM3,GRM7
Comorbidities	ErbB1 downstream signaling(N)	100	9	0.00118	ATF2,AKT1,PRKCA,JUN,FOS,STAT1,YWHAB,SRC,CDC42
Comorbidities	pdgf signaling pathway(B)	26	5	0.00118	PRKCA,PIK3R1,JUN,FOS,STAT1
Comorbidities	Urokinase-type plasminogen activator (uPA) and uPAR-mediated signaling(N)	42	6	0.00131	GPLD1,PLAU,PDGFRB,ITGB1,ITGB2,SRC
Comorbidities	Signaling by NOTCH4(R)	80	8	0.00132	AKT1,PSME3,UBA52,SNW1,EP300,PSEN2,UBB,UBC
Comorbidities	Validated targets of C-MYC transcriptional repression(N)	60	7	0.00133	MYC,BRCA1,EP300,PDGFRB,FOXO3,SP1,ITGB1
Comorbidities	Signaling events mediated by focal adhesion kinase(N)	61	7	0.00147	PIK3R1,JUN,PTK2,RHOA,ETS1,ITGB1,SRC
Comorbidities	Signaling by NOTCH1(R)	61	7	0.00147	MYC,UBA52,SNW1,EP300,PSEN2,UBB,UBC
Comorbidities	LKB1 signaling events(N)	43	6	0.00149	MYC,TP53,STK11,PSEN2,ESR1,YWHAB
Comorbidities	Osteoclast differentiation(K)	128	10	0.00157	AKT1,PIK3R1,JUN,FOS,STAT1,SQSTM1,NFKB1,TAB2,TRAF2,TRAF6
Comorbidities	G-protein beta:gamma signalling(R)	15	4	0.00159	AKT1,RHOA,GNB1,CDC42
Comorbidities	Cellular senescence(K)	156	11	0.00167	MYC,AKT1,TP53,PIK3R1,ETS1,PPP1CC,SQSTM1,FOXO3,NFKB1,CDK1,SLC25A6
Comorbidities	Ras Pathway(P)	63	7	0.00167	ATF2,AKT1,JUN,RHOA,STAT1,ETS1,CDC42
(B): BioCarta pathways
(K): KEGG pathways
(N): NCI-Nature pathways
(P): Panther pathways
(R): Reactome pathways
FDR: false discovery rate
PPI: protein-protein interaction
